# Supplementary material for: Spatial transcriptomic analysis reveals spatial features in human Stanford type A aortic dissection
Source: iScience. 2026 Jul 16;29(8):116868. doi: 10.1016/j.isci.2026.116868 (PMC13383875; doi:10.1016/j.isci.2026.116868)
Supplement: Table S1. Cell type contribution [file mmc2.csv]

	cells	group	patient	group2	max	max_cell	sec_cell	loc	EC	Fb	SMC	MSC	Mp	Bcell	NK	Plasma	Tcell
s10p6_s10p6_AAACAAGTATCTCCCA-1	s10p6_AAACAAGTATCTCCCA-1	wd3	p6	S7	0.9058	Fb	SMC	Media	0.0016	0.9058	0.0328	6e-04	0.0319	0.0252	0	0.0019	3e-04
s10p6_s10p6_AAACAGCTTTCAGAAG-1	s10p6_AAACAGCTTTCAGAAG-1	wd3	p6	S7	0.5984	SMC	MSC	Media	0	0.0645	0.5984	0.2133	8e-04	0	0	0.0014	0.1215
s10p6_s10p6_AAACAGGGTCTATATT-1	s10p6_AAACAGGGTCTATATT-1	wd3	p6	S7	0.7755	Fb	SMC	Intima	0	0.7755	0.1809	0.0436	0	0	0	0	0
s10p6_s10p6_AAACATTTCCCGGATT-1	s10p6_AAACATTTCCCGGATT-1	wd3	p6	S7	0.9877	Fb	Mp	Intima	5e-04	0.9877	0.0017	0	0.0082	0	0	4e-04	0.0015
s10p6_s10p6_AAACCGGGTAGGTACC-1	s10p6_AAACCGGGTAGGTACC-1	wd3	p6	S7	0.6422	SMC	Fb	Media	0	0.3578	0.6422	0	0	0	0	0	0
s10p6_s10p6_AAACCGTTCGTCCAGG-1	s10p6_AAACCGTTCGTCCAGG-1	wd3	p6	S7	1	SMC	EC	Media	0	0	1	0	0	0	0	0	0
s10p6_s10p6_AAACCTCATGAAGTTG-1	s10p6_AAACCTCATGAAGTTG-1	wd3	p6	S7	0.7874	MSC	EC	Media	0.1548	0.0571	0	0.7874	1e-04	0	0	6e-04	0
s10p6_s10p6_AAACGAGACGGTTGAT-1	s10p6_AAACGAGACGGTTGAT-1	wd3	p6	S7	1	Mp	EC	Adventitia	0	0	0	0	1	0	0	0	0
s10p6_s10p6_AAACTGCTGGCTCCAA-1	s10p6_AAACTGCTGGCTCCAA-1	wd3	p6	S7	0.6509	Fb	SMC	Media	0	0.6509	0.3491	0	0	0	0	0	0
s10p6_s10p6_AAACTTGCAAACGTAT-1	s10p6_AAACTTGCAAACGTAT-1	wd3	p6	S7	0.6567	Fb	SMC	Media	2e-04	0.6567	0.3427	4e-04	0	0	0	0	0
s10p6_s10p6_AAAGACTGGGCGCTTT-1	s10p6_AAAGACTGGGCGCTTT-1	wd3	p6	S7	0.8388	MSC	SMC	Adventitia	0	0	0.1612	0.8388	0	0	0	0	0
s10p6_s10p6_AAAGGCTCTCGCGCCG-1	s10p6_AAAGGCTCTCGCGCCG-1	wd3	p6	S7	0.9099	SMC	Bcell	Media	0.0366	0.0027	0.9099	0.0068	0	0.044	0	0	0
s10p6_s10p6_AAAGGGATGTAGCAAG-1	s10p6_AAAGGGATGTAGCAAG-1	wd3	p6	S7	0.9999	EC	Mp	Adventitia	0.9999	0	0	0	1e-04	0	0	0	0
s10p6_s10p6_AAAGGGCAGCTTGAAT-1	s10p6_AAAGGGCAGCTTGAAT-1	wd3	p6	S7	0.9993	EC	Fb	Adventitia	0.9993	6e-04	0	0	0	0	0	0	0
s10p6_s10p6_AAAGTAGCATTGCTCA-1	s10p6_AAAGTAGCATTGCTCA-1	wd3	p6	S7	0.4568	Fb	SMC	Intima	7e-04	0.4568	0.4167	0.091	7e-04	0.0163	0.0177	1e-04	0
s10p6_s10p6_AAAGTCGACCCTCAGT-1	s10p6_AAAGTCGACCCTCAGT-1	wd3	p6	S7	0.9997	Mp	SMC	Media	0	0	2e-04	1e-04	0.9997	0	0	0	0
s10p6_s10p6_AAAGTGTGATTTATCT-1	s10p6_AAAGTGTGATTTATCT-1	wd3	p6	S7	1	Plasma	EC	Media	0	0	0	0	0	0	0	1	0
s10p6_s10p6_AAAGTTGACTCCCGTA-1	s10p6_AAAGTTGACTCCCGTA-1	wd3	p6	S7	0.9999	Plasma	Mp	Adventitia	0	0	0	0	1e-04	0	0	0.9999	0
s10p6_s10p6_AAATACCTATAAGCAT-1	s10p6_AAATACCTATAAGCAT-1	wd3	p6	S7	0.9998	Fb	SMC	Media	0	0.9998	2e-04	0	0	0	0	0	0
s10p6_s10p6_AAATAGCTTAGACTTT-1	s10p6_AAATAGCTTAGACTTT-1	wd3	p6	S7	1	Fb	EC	Adventitia	0	1	0	0	0	0	0	0	0
s10p6_s10p6_AAATAGGGTGCTATTG-1	s10p6_AAATAGGGTGCTATTG-1	wd3	p6	S7	0.6409	Fb	SMC	Media	4e-04	0.6409	0.3219	0.0016	0.0042	2e-04	0	0.0013	0.0296
s10p6_s10p6_AAATCGTGTACCACAA-1	s10p6_AAATCGTGTACCACAA-1	wd3	p6	S7	1	Fb	EC	Media	0	1	0	0	0	0	0	0	0
s10p6_s10p6_AAATCTAGCCCTGCTA-1	s10p6_AAATCTAGCCCTGCTA-1	wd3	p6	S7	0.9771	Plasma	Bcell	Media	0.0037	3e-04	0	2e-04	7e-04	0.018	0	0.9771	0
s10p6_s10p6_AAATGGCCCGTGCCCT-1	s10p6_AAATGGCCCGTGCCCT-1	wd3	p6	S7	0.9134	SMC	Fb	Intima	0	0.0866	0.9134	0	0	0	0	0	0
s10p6_s10p6_AAATGGTCAATGTGCC-1	s10p6_AAATGGTCAATGTGCC-1	wd3	p6	S7	1	Fb	EC	Adventitia	0	1	0	0	0	0	0	0	0
s10p6_s10p6_AAATTAACGGGTAGCT-1	s10p6_AAATTAACGGGTAGCT-1	wd3	p6	S7	0.883	Fb	SMC	Adventitia	0	0.883	0.1167	2e-04	0	0	0	1e-04	0
s10p6_s10p6_AAATTTGCGGGTGTGG-1	s10p6_AAATTTGCGGGTGTGG-1	wd3	p6	S7	0.9912	Fb	MSC	Media	0	0.9912	0.0011	0.0076	0	0	0	0	0
s10p6_s10p6_AACAACTGGTAGTTGC-1	s10p6_AACAACTGGTAGTTGC-1	wd3	p6	S7	0.8009	Fb	SMC	Adventitia	0.0017	0.8009	0.1932	0.0034	0	0	0	1e-04	7e-04
s10p6_s10p6_AACAATTACTCTACGC-1	s10p6_AACAATTACTCTACGC-1	wd3	p6	S7	0.75	SMC	Fb	Adventitia	0	0.25	0.75	0	0	0	0	0	0
s10p6_s10p6_AACACACGCTCGCCGC-1	s10p6_AACACACGCTCGCCGC-1	wd3	p6	S7	0.6515	Fb	Mp	Media	0	0.6515	0.0163	0	0.3322	0	0	0	0
s10p6_s10p6_AACACGAGACGCGGCC-1	s10p6_AACACGAGACGCGGCC-1	wd3	p6	S7	0.9945	SMC	Fb	Media	0	0.0054	0.9945	0	0	0	0	0	0
s10p6_s10p6_AACAGGATGGGCCGCG-1	s10p6_AACAGGATGGGCCGCG-1	wd3	p6	S7	0.9883	Plasma	Mp	Adventitia	0	1e-04	0	0	0.0116	0	0	0.9883	0
s10p6_s10p6_AACCAAGACTTCTCTG-1	s10p6_AACCAAGACTTCTCTG-1	wd3	p6	S7	0.7217	SMC	Fb	Media	0	0.2783	0.7217	0	0	0	0	0	0
s10p6_s10p6_AACCCTACTGTCAATA-1	s10p6_AACCCTACTGTCAATA-1	wd3	p6	S7	0.9791	EC	SMC	Adventitia	0.9791	0	0.0106	0.0103	0	0	0	0	0
s10p6_s10p6_AACCGAGCTTGGTCAT-1	s10p6_AACCGAGCTTGGTCAT-1	wd3	p6	S7	0.7421	Plasma	Mp	Adventitia	0	0	0	0	0.2579	0	0	0.7421	0
s10p6_s10p6_AACCGCTAAGGGATGC-1	s10p6_AACCGCTAAGGGATGC-1	wd3	p6	S7	1	SMC	EC	Media	0	0	1	0	0	0	0	0	0
s10p6_s10p6_AACCTCGCTTTAGCCC-1	s10p6_AACCTCGCTTTAGCCC-1	wd3	p6	S7	1	SMC	EC	Intima	0	0	1	0	0	0	0	0	0
s10p6_s10p6_AACCTTTAAATACGGT-1	s10p6_AACCTTTAAATACGGT-1	wd3	p6	S7	0.9998	SMC	MSC	Media	0	0	0.9998	2e-04	0	0	0	0	0
s10p6_s10p6_AACGATAATGCCGTAG-1	s10p6_AACGATAATGCCGTAG-1	wd3	p6	S7	0.4557	Fb	SMC	Media	0.0411	0.4557	0.3383	0.1513	0.0117	0	0	0.002	0
s10p6_s10p6_AACGATATGTCAACTG-1	s10p6_AACGATATGTCAACTG-1	wd3	p6	S7	0.9998	Plasma	EC	Adventitia	2e-04	0	0	0	0	0	0	0.9998	0
s10p6_s10p6_AACGCGGTCTCCAGCC-1	s10p6_AACGCGGTCTCCAGCC-1	wd3	p6	S7	0.9982	Plasma	Tcell	Adventitia	1e-04	0	2e-04	0	0	0	0	0.9982	0.0015
s10p6_s10p6_AACGCTGTTGCTGAAA-1	s10p6_AACGCTGTTGCTGAAA-1	wd3	p6	S7	0.7162	Fb	MSC	Media	0	0.7162	0	0.2837	0	0	0	0	0
s10p6_s10p6_AACGGACGTACGTATA-1	s10p6_AACGGACGTACGTATA-1	wd3	p6	S7	0.9928	Plasma	Fb	Media	0	0.0072	0	0	0	0	0	0.9928	0
s10p6_s10p6_AACGGCCATCTCCGGT-1	s10p6_AACGGCCATCTCCGGT-1	wd3	p6	S7	1	SMC	EC	Media	0	0	1	0	0	0	0	0	0
s10p6_s10p6_AACGTACTGTGGGTAC-1	s10p6_AACGTACTGTGGGTAC-1	wd3	p6	S7	0.6263	Fb	SMC	Media	0	0.6263	0.3737	0	0	0	0	0	0
s10p6_s10p6_AACGTCAGACTAGTGG-1	s10p6_AACGTCAGACTAGTGG-1	wd3	p6	S7	0.9999	Plasma	EC	Adventitia	0	0	0	0	0	0	0	0.9999	0
s10p6_s10p6_AACGTGCGAAAGTCTC-1	s10p6_AACGTGCGAAAGTCTC-1	wd3	p6	S7	0.9793	Fb	Bcell	Adventitia	0	0.9793	0	0	0.0014	0.0194	0	0	0
s10p6_s10p6_AACTAGGCTTGGGTGT-1	s10p6_AACTAGGCTTGGGTGT-1	wd3	p6	S7	0.4782	Mp	SMC	Media	2e-04	0.1182	0.4034	0	0.4782	0	0	0	0
s10p6_s10p6_AACTCAAGTTAATTGC-1	s10p6_AACTCAAGTTAATTGC-1	wd3	p6	S7	1	Fb	EC	Media	0	1	0	0	0	0	0	0	0
s10p6_s10p6_AACTCCAGAGCGTGTT-1	s10p6_AACTCCAGAGCGTGTT-1	wd3	p6	S7	0.6713	SMC	MSC	Media	0	0	0.6713	0.3287	0	0	0	0	0
s10p6_s10p6_AACTCTCAATAGAGCG-1	s10p6_AACTCTCAATAGAGCG-1	wd3	p6	S7	0.5389	Bcell	MSC	Adventitia	0.0791	8e-04	0.0339	0.1732	5e-04	0.5389	0.056	0.095	0.0227
s10p6_s10p6_AACTCTCAGTGTGCTC-1	s10p6_AACTCTCAGTGTGCTC-1	wd3	p6	S7	0.5699	MSC	SMC	Intima	0.0025	0.1986	0.2287	0.5699	3e-04	1e-04	0	0	0
s10p6_s10p6_AACTTGCCCGTATGCA-1	s10p6_AACTTGCCCGTATGCA-1	wd3	p6	S7	0.9883	Mp	MSC	Adventitia	0	0	0	0.0117	0.9883	0	0	0	0
s10p6_s10p6_AAGACTGCAAGCTACT-1	s10p6_AAGACTGCAAGCTACT-1	wd3	p6	S7	1	SMC	EC	Adventitia	0	0	1	0	0	0	0	0	0
s10p6_s10p6_AAGAGATGAATCGGTA-1	s10p6_AAGAGATGAATCGGTA-1	wd3	p6	S7	1	Plasma	EC	Adventitia	0	0	0	0	0	0	0	1	0
s10p6_s10p6_AAGAGCTCTTTATCGG-1	s10p6_AAGAGCTCTTTATCGG-1	wd3	p6	S7	0.6901	Fb	SMC	Adventitia	0	0.6901	0.2667	1e-04	0.0087	0.0311	0.0033	0	0
s10p6_s10p6_AAGAGGATGTACGCGA-1	s10p6_AAGAGGATGTACGCGA-1	wd3	p6	S7	0.9999	Plasma	Mp	Media	0	0	0	0	1e-04	0	0	0.9999	0
s10p6_s10p6_AAGAGGCATGGATCGC-1	s10p6_AAGAGGCATGGATCGC-1	wd3	p6	S7	0.9701	Plasma	Fb	Adventitia	0.0057	0.015	0	1e-04	3e-04	0	0	0.9701	0.0088
s10p6_s10p6_AAGCACCCTGCGTATC-1	s10p6_AAGCACCCTGCGTATC-1	wd3	p6	S7	0.9998	Fb	SMC	Intima	0	0.9998	2e-04	0	0	0	0	0	0
s10p6_s10p6_AAGCATACTCTCCTGA-1	s10p6_AAGCATACTCTCCTGA-1	wd3	p6	S7	0.7179	SMC	Fb	Media	0.0173	0.1103	0.7179	0.1062	0	0.0483	0	0	0
s10p6_s10p6_AAGCCGAAGCGGTTTA-1	s10p6_AAGCCGAAGCGGTTTA-1	wd3	p6	S7	0.8617	Fb	SMC	Media	0	0.8617	0.1383	0	0	0	0	0	0
s10p6_s10p6_AAGCTAGATCGAGTAA-1	s10p6_AAGCTAGATCGAGTAA-1	wd3	p6	S7	0.9994	SMC	Fb	Media	0	6e-04	0.9994	0	0	0	0	1e-04	0
s10p6_s10p6_AAGCTCGTGCCAAGTC-1	s10p6_AAGCTCGTGCCAAGTC-1	wd3	p6	S7	0.9988	Plasma	Fb	Adventitia	0	0.0011	0	0	0	0	0	0.9988	0
s10p6_s10p6_AAGCTCTTTCATGGTG-1	s10p6_AAGCTCTTTCATGGTG-1	wd3	p6	S7	0.7671	Fb	EC	Media	0.0726	0.7671	0.0146	0.048	0.0495	0	0.0481	1e-04	0
s10p6_s10p6_AAGGAGCGGTTGGTGC-1	s10p6_AAGGAGCGGTTGGTGC-1	wd3	p6	S7	0.9741	Fb	MSC	Adventitia	0.0024	0.9741	0	0.0227	5e-04	0	0	0	3e-04
s10p6_s10p6_AAGGATCGATCGCTTG-1	s10p6_AAGGATCGATCGCTTG-1	wd3	p6	S7	0.9371	Plasma	Bcell	Adventitia	0.0067	0	0	0	0.0259	0.0303	0	0.9371	0
s10p6_s10p6_AAGGATGAGGGACCTC-1	s10p6_AAGGATGAGGGACCTC-1	wd3	p6	S7	0.7056	Fb	MSC	Adventitia	6e-04	0.7056	0	0.2617	0	0	0.0321	0	0
s10p6_s10p6_AAGGCGCGTAAAGCTT-1	s10p6_AAGGCGCGTAAAGCTT-1	wd3	p6	S7	0.9254	Mp	SMC	Adventitia	0	1e-04	0.0744	0	0.9254	0	0	0	0
s10p6_s10p6_AAGGCTGTGCTCATCG-1	s10p6_AAGGCTGTGCTCATCG-1	wd3	p6	S7	0.9996	Plasma	Fb	Adventitia	0	4e-04	0	0	0	0	0	0.9996	0
s10p6_s10p6_AAGGTATCCTAATATA-1	s10p6_AAGGTATCCTAATATA-1	wd3	p6	S7	1	Fb	EC	Adventitia	0	1	0	0	0	0	0	0	0
s10p6_s10p6_AAGGTGATAAACCAGC-1	s10p6_AAGGTGATAAACCAGC-1	wd3	p6	S7	0.9983	SMC	Fb	Media	0	0.0017	0.9983	0	0	0	0	0	0
s10p6_s10p6_AAGTAGTGACGCGAGG-1	s10p6_AAGTAGTGACGCGAGG-1	wd3	p6	S7	0.9977	Plasma	EC	Adventitia	0.0022	0	0	0	0	0	0	0.9977	0
s10p6_s10p6_AAGTCAATTGTCGTCA-1	s10p6_AAGTCAATTGTCGTCA-1	wd3	p6	S7	1	SMC	EC	Media	0	0	1	0	0	0	0	0	0
s10p6_s10p6_AAGTGACGACCGAATT-1	s10p6_AAGTGACGACCGAATT-1	wd3	p6	S7	1	SMC	EC	Media	0	0	1	0	0	0	0	0	0
s10p6_s10p6_AAGTGCAAAGGTAGAC-1	s10p6_AAGTGCAAAGGTAGAC-1	wd3	p6	S7	0.6659	SMC	Fb	Adventitia	0.0051	0.1975	0.6659	0.1086	0.0229	0	0	0	0
s10p6_s10p6_AAGTGCCTTGACTGTA-1	s10p6_AAGTGCCTTGACTGTA-1	wd3	p6	S7	0.3763	SMC	Fb	Adventitia	0.045	0.3675	0.3763	0.2067	0.0023	0.0022	0	0	0
s10p6_s10p6_AAGTGCGTTAGAATCT-1	s10p6_AAGTGCGTTAGAATCT-1	wd3	p6	S7	1	Fb	EC	Intima	0	1	0	0	0	0	0	0	0
s10p6_s10p6_AAGTGTTTGGAGACGG-1	s10p6_AAGTGTTTGGAGACGG-1	wd3	p6	S7	0.7099	Fb	SMC	Media	0	0.7099	0.2901	0	0	0	0	0	0
s10p6_s10p6_AAGTTCACTCCAAGCT-1	s10p6_AAGTTCACTCCAAGCT-1	wd3	p6	S7	0.5832	SMC	MSC	Media	0	2e-04	0.5832	0.3832	0.0315	0	0	0.0019	0
s10p6_s10p6_AAGTTCGGCCAACAGG-1	s10p6_AAGTTCGGCCAACAGG-1	wd3	p6	S7	0.9711	Fb	SMC	Media	0.0082	0.9711	0.0155	8e-04	0.0038	5e-04	0	0	0
s10p6_s10p6_AATAACAACGCTCGGC-1	s10p6_AATAACAACGCTCGGC-1	wd3	p6	S7	0.5995	Fb	SMC	Media	0	0.5995	0.3887	0.0117	0	0	0	0	2e-04
s10p6_s10p6_AATAACACTAGAACAA-1	s10p6_AATAACACTAGAACAA-1	wd3	p6	S7	1	SMC	EC	Intima	0	0	1	0	0	0	0	0	0
s10p6_s10p6_AATACAATGTTTCAGG-1	s10p6_AATACAATGTTTCAGG-1	wd3	p6	S7	0.848	Fb	SMC	Adventitia	0	0.848	0.149	0	2e-04	0	0	0.0027	0
s10p6_s10p6_AATAGAACAGAGTGGC-1	s10p6_AATAGAACAGAGTGGC-1	wd3	p6	S7	1	SMC	EC	Media	0	0	1	0	0	0	0	0	0
s10p6_s10p6_AATAGAATCTGTTTCA-1	s10p6_AATAGAATCTGTTTCA-1	wd3	p6	S7	0.9996	Plasma	Mp	Media	0	0	0	0	4e-04	0	0	0.9996	0
s10p6_s10p6_AATAGTCCGTCCCGAC-1	s10p6_AATAGTCCGTCCCGAC-1	wd3	p6	S7	0.5359	SMC	Fb	Intima	0.0056	0.3106	0.5359	0	0.1479	1e-04	0	0	0
s10p6_s10p6_AATATTGGAGTATTGA-1	s10p6_AATATTGGAGTATTGA-1	wd3	p6	S7	0.6491	SMC	MSC	Media	0.0286	6e-04	0.6491	0.3186	0.0031	0	0	0	0
s10p6_s10p6_AATCATGTAAAGACTC-1	s10p6_AATCATGTAAAGACTC-1	wd3	p6	S7	0.9999	SMC	EC	Media	0	0	0.9999	0	0	0	0	0	0
s10p6_s10p6_AATCGCCTCAGCGCCA-1	s10p6_AATCGCCTCAGCGCCA-1	wd3	p6	S7	1	Fb	EC	Adventitia	0	1	0	0	0	0	0	0	0
s10p6_s10p6_AATCTGCGTTGGGACG-1	s10p6_AATCTGCGTTGGGACG-1	wd3	p6	S7	0.9734	Fb	EC	Adventitia	0.0222	0.9734	0	1e-04	0.004	0	0	2e-04	0
s10p6_s10p6_AATGACAGCAATGTCT-1	s10p6_AATGACAGCAATGTCT-1	wd3	p6	S7	0.7348	SMC	MSC	Media	0.0015	0.0104	0.7348	0.1936	0.0176	2e-04	0	0.0036	0.0384
s10p6_s10p6_AATGACGTAGGATGTC-1	s10p6_AATGACGTAGGATGTC-1	wd3	p6	S7	0.8702	Fb	SMC	Media	0	0.8702	0.1291	7e-04	0	0	0	0	0
s10p6_s10p6_AATGACTGTCAGCCGG-1	s10p6_AATGACTGTCAGCCGG-1	wd3	p6	S7	1	Fb	EC	Adventitia	0	1	0	0	0	0	0	0	0
s10p6_s10p6_AATGCAACCGGGTACC-1	s10p6_AATGCAACCGGGTACC-1	wd3	p6	S7	0.4257	MSC	SMC	Adventitia	0.2084	0.1314	0.2344	0.4257	0	0	0	0	0
s10p6_s10p6_AATGGTCCACCGTTCA-1	s10p6_AATGGTCCACCGTTCA-1	wd3	p6	S7	0.8459	MSC	EC	Adventitia	0.0497	0.0266	0.0295	0.8459	0.0435	0	0	0.0048	0
s10p6_s10p6_AATTAAAGGTCGGCGT-1	s10p6_AATTAAAGGTCGGCGT-1	wd3	p6	S7	0.9997	Plasma	EC	Media	1e-04	0	0	0	1e-04	0	0	0.9997	0
s10p6_s10p6_AATTAACGGATTTCCA-1	s10p6_AATTAACGGATTTCCA-1	wd3	p6	S7	0.9149	SMC	MSC	Intima	0	3e-04	0.9149	0.0847	0	0	0	0	0
s10p6_s10p6_AATTAGCGCTGCAGCG-1	s10p6_AATTAGCGCTGCAGCG-1	wd3	p6	S7	1	Plasma	EC	Media	0	0	0	0	0	0	0	1	0
s10p6_s10p6_AATTCTAGAGTTAGGC-1	s10p6_AATTCTAGAGTTAGGC-1	wd3	p6	S7	0.6946	Mp	SMC	Media	0.0365	0	0.148	0.1209	0.6946	0	0	0	0
s10p6_s10p6_AATTGAACGCTCTGGT-1	s10p6_AATTGAACGCTCTGGT-1	wd3	p6	S7	0.855	Plasma	SMC	Media	6e-04	0.0132	0.1035	0.0266	9e-04	3e-04	0	0.855	0
s10p6_s10p6_ACAAAGCATGACCTAG-1	s10p6_ACAAAGCATGACCTAG-1	wd3	p6	S7	0.9975	Fb	SMC	Intima	0	0.9975	0.0025	0	0	0	0	0	0
s10p6_s10p6_ACAAATCGCACCGAAT-1	s10p6_ACAAATCGCACCGAAT-1	wd3	p6	S7	0.9975	SMC	Fb	Media	0	0.0024	0.9975	1e-04	0	0	0	0	0
s10p6_s10p6_ACAAATGGTAGTGTTT-1	s10p6_ACAAATGGTAGTGTTT-1	wd3	p6	S7	0.6357	SMC	Fb	Media	0	0.3642	0.6357	1e-04	0	0	0	0	0
s10p6_s10p6_ACAACAGCATGAGCTA-1	s10p6_ACAACAGCATGAGCTA-1	wd3	p6	S7	0.9567	Mp	EC	Adventitia	0.0245	0.0123	9e-04	9e-04	0.9567	0	7e-04	0.0039	0
s10p6_s10p6_ACAACGGTCCCTGCGA-1	s10p6_ACAACGGTCCCTGCGA-1	wd3	p6	S7	0.9132	Mp	Fb	Adventitia	0	0.0479	0	0.0318	0.9132	0	0.0062	0	0.001
s10p6_s10p6_ACAAGCAGTGCCTAGC-1	s10p6_ACAAGCAGTGCCTAGC-1	wd3	p6	S7	1	Fb	EC	Adventitia	0	1	0	0	0	0	0	0	0
s10p6_s10p6_ACAAGGAAATCCGCCC-1	s10p6_ACAAGGAAATCCGCCC-1	wd3	p6	S7	0.9973	Fb	MSC	Media	3e-04	0.9973	1e-04	0.0014	6e-04	0	0	3e-04	0
s10p6_s10p6_ACAAGGACAAGAGGTT-1	s10p6_ACAAGGACAAGAGGTT-1	wd3	p6	S7	1	Fb	EC	Adventitia	0	1	0	0	0	0	0	0	0
s10p6_s10p6_ACAAGGATGCTTTAGG-1	s10p6_ACAAGGATGCTTTAGG-1	wd3	p6	S7	1	SMC	EC	Intima	0	0	1	0	0	0	0	0	0
s10p6_s10p6_ACAAGGGCAGGCTCTG-1	s10p6_ACAAGGGCAGGCTCTG-1	wd3	p6	S7	0.9968	SMC	MSC	Media	0	0	0.9968	0.0032	0	0	0	0	0
s10p6_s10p6_ACAATAGTCGTACGTT-1	s10p6_ACAATAGTCGTACGTT-1	wd3	p6	S7	0.9941	SMC	Fb	Media	1e-04	0.0047	0.9941	9e-04	1e-04	0	0	1e-04	0
s10p6_s10p6_ACAATCCATTTAAACC-1	s10p6_ACAATCCATTTAAACC-1	wd3	p6	S7	1	Plasma	EC	Media	0	0	0	0	0	0	0	1	0
s10p6_s10p6_ACAATTGTGTCTCTTT-1	s10p6_ACAATTGTGTCTCTTT-1	wd3	p6	S7	1	Plasma	EC	Media	0	0	0	0	0	0	0	1	0
s10p6_s10p6_ACAATTTGAGCAGTGG-1	s10p6_ACAATTTGAGCAGTGG-1	wd3	p6	S7	0.9963	Mp	Fb	Adventitia	0	0.0037	0	0	0.9963	0	0	0	0
s10p6_s10p6_ACACAAAGACGGGTGG-1	s10p6_ACACAAAGACGGGTGG-1	wd3	p6	S7	0.7903	Fb	MSC	Adventitia	0	0.7903	0.0038	0.2057	2e-04	0	0	0	0
s10p6_s10p6_ACACACCAGGACCAGT-1	s10p6_ACACACCAGGACCAGT-1	wd3	p6	S7	0.5028	Fb	SMC	Media	0	0.5028	0.4972	0	0	0	0	0	0
s10p6_s10p6_ACACCCAGCATGCAGC-1	s10p6_ACACCCAGCATGCAGC-1	wd3	p6	S7	0.9682	Fb	Bcell	Adventitia	2e-04	0.9682	4e-04	0.0032	0	0.0247	0	0.0034	0
s10p6_s10p6_ACACCTTAAGTAGGGC-1	s10p6_ACACCTTAAGTAGGGC-1	wd3	p6	S7	0.9351	EC	Plasma	Adventitia	0.9351	0	1e-04	0	6e-04	0	0	0.0642	0
s10p6_s10p6_ACACGAGACTCCTTCT-1	s10p6_ACACGAGACTCCTTCT-1	wd3	p6	S7	1	Fb	EC	Adventitia	0	1	0	0	0	0	0	0	0
s10p6_s10p6_ACACGGGAACTTAGGG-1	s10p6_ACACGGGAACTTAGGG-1	wd3	p6	S7	1	Mp	EC	Adventitia	0	0	0	0	1	0	0	0	0
s10p6_s10p6_ACACTGATCAAGGTGT-1	s10p6_ACACTGATCAAGGTGT-1	wd3	p6	S7	0.9998	SMC	EC	Media	1e-04	0	0.9998	0	0	1e-04	0	0	0
s10p6_s10p6_ACAGAACTGAGAACAA-1	s10p6_ACAGAACTGAGAACAA-1	wd3	p6	S7	0.97	SMC	MSC	Intima	0	0	0.97	0.03	0	0	0	0	0
s10p6_s10p6_ACAGCGACATTCTCAT-1	s10p6_ACAGCGACATTCTCAT-1	wd3	p6	S7	0.6936	SMC	Tcell	Media	0	0.0063	0.6936	0.0758	0	0.1079	0	4e-04	0.116
s10p6_s10p6_ACAGGCTTGCCCGACT-1	s10p6_ACAGGCTTGCCCGACT-1	wd3	p6	S7	0.9722	SMC	Fb	Media	0.001	0.0268	0.9722	0	0	0	0	0	0
s10p6_s10p6_ACAGGTGGAGGTGAGG-1	s10p6_ACAGGTGGAGGTGAGG-1	wd3	p6	S7	0.9948	Plasma	Fb	Media	0	0.0016	0.0014	8e-04	0	2e-04	0	0.9948	0.0012
s10p6_s10p6_ACAGTAATACAACTTG-1	s10p6_ACAGTAATACAACTTG-1	wd3	p6	S7	0.688	SMC	Fb	Media	0	0.1835	0.688	0.0939	0.0345	0	0	1e-04	0
s10p6_s10p6_ACATCAGCTGGGACGC-1	s10p6_ACATCAGCTGGGACGC-1	wd3	p6	S7	0.9996	SMC	Fb	Media	0	3e-04	0.9996	0	0	0	0	0	0
s10p6_s10p6_ACATCCCGGCCATACG-1	s10p6_ACATCCCGGCCATACG-1	wd3	p6	S7	0.8469	SMC	Fb	Media	0.0065	0.0703	0.8469	0.0588	0.0165	0	0	0.001	0
s10p6_s10p6_ACATCCTGGTAACTGT-1	s10p6_ACATCCTGGTAACTGT-1	wd3	p6	S7	1	Fb	EC	Adventitia	0	1	0	0	0	0	0	0	0
s10p6_s10p6_ACATCGATCGTTTACC-1	s10p6_ACATCGATCGTTTACC-1	wd3	p6	S7	0.9961	EC	SMC	Media	0.9961	0	0.0037	0	0	0	0	2e-04	0
s10p6_s10p6_ACATCGGTCAGCCGCG-1	s10p6_ACATCGGTCAGCCGCG-1	wd3	p6	S7	0.4463	Mp	NK	Media	8e-04	0.1585	0.0919	0.0103	0.4463	0	0.2239	2e-04	0.0679
s10p6_s10p6_ACATCGTATGCAATGG-1	s10p6_ACATCGTATGCAATGG-1	wd3	p6	S7	0.5873	Fb	MSC	Media	0.0072	0.5873	0.0721	0.1966	0.1368	0	0	1e-04	0
s10p6_s10p6_ACATGGCGCCAAAGTA-1	s10p6_ACATGGCGCCAAAGTA-1	wd3	p6	S7	0.9993	Plasma	EC	Adventitia	7e-04	0	0	0	0	0	0	0.9993	0
s10p6_s10p6_ACATTAGTTTATATCC-1	s10p6_ACATTAGTTTATATCC-1	wd3	p6	S7	0.5893	SMC	MSC	Media	0.0748	0.1103	0.5893	0.1448	0.0806	0	0	1e-04	0
s10p6_s10p6_ACCAACGCTTATTTAT-1	s10p6_ACCAACGCTTATTTAT-1	wd3	p6	S7	0.9978	Fb	Mp	Media	0	0.9978	7e-04	2e-04	0.0013	0	0	1e-04	0
s10p6_s10p6_ACCAATATGCAAGTTA-1	s10p6_ACCAATATGCAAGTTA-1	wd3	p6	S7	0.9722	SMC	MSC	Media	0	0	0.9722	0.0278	0	0	0	0	0
s10p6_s10p6_ACCACAAGTTTCTATC-1	s10p6_ACCACAAGTTTCTATC-1	wd3	p6	S7	0.9908	Fb	SMC	Adventitia	2e-04	0.9908	0.009	0	0	0	0	0	0
s10p6_s10p6_ACCACCAATGTAACAA-1	s10p6_ACCACCAATGTAACAA-1	wd3	p6	S7	1	Mp	EC	Adventitia	0	0	0	0	1	0	0	0	0
s10p6_s10p6_ACCACGTGCAGCTATA-1	s10p6_ACCACGTGCAGCTATA-1	wd3	p6	S7	1	Plasma	EC	Media	0	0	0	0	0	0	0	1	0
s10p6_s10p6_ACCAGTGCGGGAGACG-1	s10p6_ACCAGTGCGGGAGACG-1	wd3	p6	S7	0.7861	SMC	Fb	Media	0	0.2137	0.7861	2e-04	0	0	0	0	0
s10p6_s10p6_ACCATATCCGCAATAA-1	s10p6_ACCATATCCGCAATAA-1	wd3	p6	S7	0.7143	Fb	SMC	Media	0	0.7143	0.2857	0	0	0	0	0	0
s10p6_s10p6_ACCATCCGCCAACTAG-1	s10p6_ACCATCCGCCAACTAG-1	wd3	p6	S7	0.6636	SMC	MSC	Media	0	0.0218	0.6636	0.2901	0.0241	0	0	4e-04	0
s10p6_s10p6_ACCATCGTATATGGTA-1	s10p6_ACCATCGTATATGGTA-1	wd3	p6	S7	0.9991	Fb	Mp	Media	0	0.9991	0	0	9e-04	0	0	0	0
s10p6_s10p6_ACCCAACGCCCGTGGC-1	s10p6_ACCCAACGCCCGTGGC-1	wd3	p6	S7	0.9423	Fb	EC	Adventitia	0.0444	0.9423	0	0	0.0124	4e-04	0	2e-04	3e-04
s10p6_s10p6_ACCCACCTACATGCTC-1	s10p6_ACCCACCTACATGCTC-1	wd3	p6	S7	0.9988	Mp	Bcell	Adventitia	0	0	0	0	0.9988	0.0012	0	0	0
s10p6_s10p6_ACCCATCTTGAGGGTA-1	s10p6_ACCCATCTTGAGGGTA-1	wd3	p6	S7	0.9423	Fb	SMC	Media	0	0.9423	0.0568	0	8e-04	0	0	0	0
s10p6_s10p6_ACCCATTTGTCCCTCT-1	s10p6_ACCCATTTGTCCCTCT-1	wd3	p6	S7	0.5121	SMC	MSC	Media	0	3e-04	0.5121	0.4579	0.0294	0	0	2e-04	0
s10p6_s10p6_ACCCGGAAACTCCCAG-1	s10p6_ACCCGGAAACTCCCAG-1	wd3	p6	S7	0.967	MSC	Fb	Media	0	0.0238	0.0053	0.967	0.0031	0	0	7e-04	0
s10p6_s10p6_ACCCGGATGACGCATC-1	s10p6_ACCCGGATGACGCATC-1	wd3	p6	S7	0.9995	Plasma	EC	Adventitia	5e-04	0	0	0	0	0	0	0.9995	0
s10p6_s10p6_ACCCGGTTACACTTCC-1	s10p6_ACCCGGTTACACTTCC-1	wd3	p6	S7	1	SMC	EC	Media	0	0	1	0	0	0	0	0	0
s10p6_s10p6_ACCCGTGTCATCAGTA-1	s10p6_ACCCGTGTCATCAGTA-1	wd3	p6	S7	0.9992	Fb	SMC	Intima	0	0.9992	8e-04	0	0	0	0	0	0
s10p6_s10p6_ACCCTCCCTTGCTATT-1	s10p6_ACCCTCCCTTGCTATT-1	wd3	p6	S7	0.9998	Fb	SMC	Media	0	0.9998	2e-04	0	0	0	0	0	0
s10p6_s10p6_ACCGACTGAGTCCCAC-1	s10p6_ACCGACTGAGTCCCAC-1	wd3	p6	S7	1	Plasma	EC	Adventitia	0	0	0	0	0	0	0	1	0
s10p6_s10p6_ACCGATGGTAGCATCG-1	s10p6_ACCGATGGTAGCATCG-1	wd3	p6	S7	0.9736	Plasma	EC	Adventitia	0.0263	1e-04	0	0	0	0	0	0.9736	0
s10p6_s10p6_ACCGCAATAACTGCCT-1	s10p6_ACCGCAATAACTGCCT-1	wd3	p6	S7	0.9936	Plasma	SMC	Media	2e-04	0	0.0035	0.0019	7e-04	0	0	0.9936	0
s10p6_s10p6_ACCGCGGTGGAAGTCG-1	s10p6_ACCGCGGTGGAAGTCG-1	wd3	p6	S7	0.997	Fb	SMC	Adventitia	0	0.997	0.0027	3e-04	0	0	0	0	0
s10p6_s10p6_ACCGGGCCTTTGTTGA-1	s10p6_ACCGGGCCTTTGTTGA-1	wd3	p6	S7	0.5636	Fb	SMC	Media	0.013	0.5636	0.3483	0.0751	0	0	0	0	0
s10p6_s10p6_ACCTAAGTACCTTTCA-1	s10p6_ACCTAAGTACCTTTCA-1	wd3	p6	S7	0.4826	Fb	SMC	Intima	0	0.4826	0.467	0.0431	0.001	0	0	0.0062	0
s10p6_s10p6_ACCTAATCGACTTCCT-1	s10p6_ACCTAATCGACTTCCT-1	wd3	p6	S7	0.4191	MSC	Fb	Adventitia	0	0.354	0.2199	0.4191	0.0012	1e-04	0	0.0057	0
s10p6_s10p6_ACCTCCGCCCTCGCTG-1	s10p6_ACCTCCGCCCTCGCTG-1	wd3	p6	S7	0.7939	Fb	SMC	Media	0	0.7939	0.2061	0	0	0	0	0	0
s10p6_s10p6_ACCTGCGTGTCATGTT-1	s10p6_ACCTGCGTGTCATGTT-1	wd3	p6	S7	1	MSC	EC	Media	0	0	0	1	0	0	0	0	0
s10p6_s10p6_ACGAAATGGGCGGCAC-1	s10p6_ACGAAATGGGCGGCAC-1	wd3	p6	S7	0.9999	SMC	Fb	Adventitia	0	1e-04	0.9999	0	0	0	0	0	0
s10p6_s10p6_ACGAGGATACCACTCT-1	s10p6_ACGAGGATACCACTCT-1	wd3	p6	S7	1	Fb	EC	Intima	0	1	0	0	0	0	0	0	0
s10p6_s10p6_ACGATCATACATAGAG-1	s10p6_ACGATCATACATAGAG-1	wd3	p6	S7	1	Fb	EC	Adventitia	0	1	0	0	0	0	0	0	0
s10p6_s10p6_ACGATCATCTTGTAAA-1	s10p6_ACGATCATCTTGTAAA-1	wd3	p6	S7	0.9993	Plasma	Mp	Adventitia	2e-04	0	0	1e-04	3e-04	0	0	0.9993	0
s10p6_s10p6_ACGATGCATATGTTAT-1	s10p6_ACGATGCATATGTTAT-1	wd3	p6	S7	0.5848	SMC	Fb	Media	0	0.4152	0.5848	0	0	0	0	0	0
s10p6_s10p6_ACGCATACGTTTACTA-1	s10p6_ACGCATACGTTTACTA-1	wd3	p6	S7	0.6344	Fb	SMC	Media	0.0375	0.6344	0.1714	0.1545	0.0015	0	0	7e-04	0
s10p6_s10p6_ACGCATTCGTGAGTAC-1	s10p6_ACGCATTCGTGAGTAC-1	wd3	p6	S7	1	Fb	EC	Adventitia	0	1	0	0	0	0	0	0	0
s10p6_s10p6_ACGCCGCTAGACGACC-1	s10p6_ACGCCGCTAGACGACC-1	wd3	p6	S7	0.9999	MSC	Fb	Media	0	1e-04	0	0.9999	0	0	0	0	0
s10p6_s10p6_ACGCGAAGTCAGACGA-1	s10p6_ACGCGAAGTCAGACGA-1	wd3	p6	S7	0.9998	Plasma	SMC	Media	0	0	1e-04	0	1e-04	0	0	0.9998	0
s10p6_s10p6_ACGCGCTACACAGGGT-1	s10p6_ACGCGCTACACAGGGT-1	wd3	p6	S7	0.9995	Fb	Mp	Media	0	0.9995	0	0	4e-04	0	0	1e-04	0
s10p6_s10p6_ACGCGGGCCAAGGACA-1	s10p6_ACGCGGGCCAAGGACA-1	wd3	p6	S7	0.7688	Fb	Tcell	Adventitia	0.021	0.7688	0.0427	0.0206	0.065	0.0068	0.0051	6e-04	0.0692
s10p6_s10p6_ACGCTGTGAGGCGTAG-1	s10p6_ACGCTGTGAGGCGTAG-1	wd3	p6	S7	0.6973	SMC	Mp	Media	0.0029	0.0982	0.6973	0.0217	0.11	0.068	0	0.002	0
s10p6_s10p6_ACGGACTCTCAAAGCG-1	s10p6_ACGGACTCTCAAAGCG-1	wd3	p6	S7	0.7016	Fb	SMC	Intima	0	0.7016	0.2984	0	0	0	0	0	0
s10p6_s10p6_ACGGATGGTGCGGATA-1	s10p6_ACGGATGGTGCGGATA-1	wd3	p6	S7	0.5243	MSC	SMC	Media	0.0179	0.0596	0.2802	0.5243	0.0304	0.0874	0	2e-04	0
s10p6_s10p6_ACGGCACTTGCTTGGG-1	s10p6_ACGGCACTTGCTTGGG-1	wd3	p6	S7	1	MSC	EC	Media	0	0	0	1	0	0	0	0	0
s10p6_s10p6_ACGGCCAACATGGACT-1	s10p6_ACGGCCAACATGGACT-1	wd3	p6	S7	0.7206	SMC	Fb	Media	0.0034	0.1542	0.7206	0	0.0582	0	0	0	0.0636
s10p6_s10p6_ACGGCGACGATGGGAA-1	s10p6_ACGGCGACGATGGGAA-1	wd3	p6	S7	0.321	SMC	Fb	Media	0.1231	0.2891	0.321	0.1869	0.0238	0.0559	0	2e-04	0
s10p6_s10p6_ACGGGAGTGTCGGCCC-1	s10p6_ACGGGAGTGTCGGCCC-1	wd3	p6	S7	0.9397	SMC	Fb	Media	2e-04	0.0566	0.9397	0.0032	1e-04	0	3e-04	0	0
s10p6_s10p6_ACGTAGATTGCTGATG-1	s10p6_ACGTAGATTGCTGATG-1	wd3	p6	S7	0.9994	Plasma	Mp	Adventitia	0	0	0	0	4e-04	0	0	0.9994	3e-04
s10p6_s10p6_ACGTATTACTCCGATC-1	s10p6_ACGTATTACTCCGATC-1	wd3	p6	S7	0.9999	SMC	Plasma	Adventitia	0	0	0.9999	0	0	0	0	1e-04	0
s10p6_s10p6_ACGTTAATGTCGAAGA-1	s10p6_ACGTTAATGTCGAAGA-1	wd3	p6	S7	1	Plasma	EC	Media	0	0	0	0	0	0	0	1	0
s10p6_s10p6_ACGTTAGATTTGCCCG-1	s10p6_ACGTTAGATTTGCCCG-1	wd3	p6	S7	1	Fb	EC	Media	0	1	0	0	0	0	0	0	0
s10p6_s10p6_ACTACCAGCTCTCTGG-1	s10p6_ACTACCAGCTCTCTGG-1	wd3	p6	S7	0.931	Plasma	Fb	Adventitia	1e-04	0.0665	0	0	0.0013	0	0.0012	0.931	0
s10p6_s10p6_ACTAGTTGCGATCGTC-1	s10p6_ACTAGTTGCGATCGTC-1	wd3	p6	S7	0.9986	EC	Fb	Media	0.9986	0.0011	2e-04	0	0	0	0	0	0
s10p6_s10p6_ACTATCCAGGGCATGG-1	s10p6_ACTATCCAGGGCATGG-1	wd3	p6	S7	0.858	Plasma	Mp	Adventitia	2e-04	0.0013	1e-04	1e-04	0.1392	0	0	0.858	0.0011
s10p6_s10p6_ACTCAAGTGCAAGGCT-1	s10p6_ACTCAAGTGCAAGGCT-1	wd3	p6	S7	0.9962	Plasma	SMC	Media	5e-04	0.001	0.0013	8e-04	1e-04	0	0	0.9962	0
s10p6_s10p6_ACTCAATAAAGGCACG-1	s10p6_ACTCAATAAAGGCACG-1	wd3	p6	S7	1	Fb	EC	Adventitia	0	1	0	0	0	0	0	0	0
s10p6_s10p6_ACTCCCATTCCTAAAG-1	s10p6_ACTCCCATTCCTAAAG-1	wd3	p6	S7	0.4549	Fb	SMC	Intima	0	0.4549	0.4532	0.0919	0	0	0	0	0
s10p6_s10p6_ACTCCCGAATTCGTTT-1	s10p6_ACTCCCGAATTCGTTT-1	wd3	p6	S7	0.983	EC	Fb	Adventitia	0.983	0.0148	0.0017	3e-04	0	0	0	2e-04	0
s10p6_s10p6_ACTCCCTAATGCTAAA-1	s10p6_ACTCCCTAATGCTAAA-1	wd3	p6	S7	0.9268	Fb	MSC	Media	0	0.9268	0	0.0732	0	0	0	0	0
s10p6_s10p6_ACTCCCTAGAATAGTA-1	s10p6_ACTCCCTAGAATAGTA-1	wd3	p6	S7	0.9286	Fb	MSC	Media	0.0013	0.9286	0	0.0615	0.0086	0	0	0	0
s10p6_s10p6_ACTCGTAACCCGTCCT-1	s10p6_ACTCGTAACCCGTCCT-1	wd3	p6	S7	0.7153	Fb	SMC	Intima	0	0.7153	0.2832	0	0.0014	0	0	0	0
s10p6_s10p6_ACTCGTCAGTAATCCC-1	s10p6_ACTCGTCAGTAATCCC-1	wd3	p6	S7	0.9762	MSC	EC	Adventitia	0.0236	0	0	0.9762	0	0	0	0	1e-04
s10p6_s10p6_ACTCTCTGACTTAGGT-1	s10p6_ACTCTCTGACTTAGGT-1	wd3	p6	S7	0.9726	Fb	MSC	Media	2e-04	0.9726	0	0.0272	0	0	0	0	0
s10p6_s10p6_ACTCTTGTATAGTAAC-1	s10p6_ACTCTTGTATAGTAAC-1	wd3	p6	S7	0.9966	SMC	MSC	Adventitia	0	0	0.9966	0.0034	0	0	0	0	0
s10p6_s10p6_ACTGAAACGCCGTTAG-1	s10p6_ACTGAAACGCCGTTAG-1	wd3	p6	S7	0.9998	Plasma	Mp	Media	0	0	0	0	1e-04	0	0	0.9998	0
s10p6_s10p6_ACTGAATGGCGAAAGT-1	s10p6_ACTGAATGGCGAAAGT-1	wd3	p6	S7	0.9764	Plasma	Tcell	Media	2e-04	0.0073	0	0	0	0	0	0.9764	0.016
s10p6_s10p6_ACTGTACGATACACAT-1	s10p6_ACTGTACGATACACAT-1	wd3	p6	S7	0.9893	Fb	Mp	Adventitia	4e-04	0.9893	0	0	0.0099	4e-04	0	0	0
s10p6_s10p6_ACTGTAGCACTTTGGA-1	s10p6_ACTGTAGCACTTTGGA-1	wd3	p6	S7	0.9984	Plasma	Fb	Adventitia	0	0.0016	0	0	0	0	0	0.9984	0
s10p6_s10p6_ACTGTCCAGGATTATA-1	s10p6_ACTGTCCAGGATTATA-1	wd3	p6	S7	0.9999	SMC	Fb	Adventitia	0	1e-04	0.9999	0	0	0	0	0	0
s10p6_s10p6_ACTGTCTTCTTTAGAA-1	s10p6_ACTGTCTTCTTTAGAA-1	wd3	p6	S7	1	EC	Fb	Adventitia	1	0	0	0	0	0	0	0	0
s10p6_s10p6_ACTTACGCATCCACGC-1	s10p6_ACTTACGCATCCACGC-1	wd3	p6	S7	0.999	Fb	SMC	Media	0	0.999	9e-04	0	0	0	0	0	0
s10p6_s10p6_ACTTATACTTACCCGG-1	s10p6_ACTTATACTTACCCGG-1	wd3	p6	S7	0.9974	EC	Plasma	Adventitia	0.9974	0	3e-04	0	0	0	0	0.0023	0
s10p6_s10p6_ACTTATTAGGATCGGT-1	s10p6_ACTTATTAGGATCGGT-1	wd3	p6	S7	0.908	SMC	Fb	Media	0	0.092	0.908	0	0	0	0	0	0
s10p6_s10p6_ACTTATTTATGTGCCA-1	s10p6_ACTTATTTATGTGCCA-1	wd3	p6	S7	0.9286	EC	Plasma	Media	0.9286	5e-04	0	0	0	0	0	0.0708	0
s10p6_s10p6_ACTTCAGGCTGATCCC-1	s10p6_ACTTCAGGCTGATCCC-1	wd3	p6	S7	0.8425	Mp	Fb	Media	0.0289	0.098	0.0204	0.0083	0.8425	7e-04	0	0.0012	0
s10p6_s10p6_ACTTCCATGCGGGACA-1	s10p6_ACTTCCATGCGGGACA-1	wd3	p6	S7	0.9992	SMC	MSC	Intima	0	0	0.9992	6e-04	0	0	0	1e-04	0
s10p6_s10p6_ACTTCGCCATACGCAC-1	s10p6_ACTTCGCCATACGCAC-1	wd3	p6	S7	0.534	Mp	Fb	Adventitia	0.0027	0.463	0	0	0.534	0	0	3e-04	0
s10p6_s10p6_ACTTGACTCCCTCTTT-1	s10p6_ACTTGACTCCCTCTTT-1	wd3	p6	S7	0.9998	SMC	Fb	Media	0	2e-04	0.9998	0	0	0	0	0	0
s10p6_s10p6_ACTTGGGACCCGGTGG-1	s10p6_ACTTGGGACCCGGTGG-1	wd3	p6	S7	0.9981	EC	Fb	Adventitia	0.9981	0.0018	0	0	0	0	0	0	0
s10p6_s10p6_ACTTGTAGTCCCTTCA-1	s10p6_ACTTGTAGTCCCTTCA-1	wd3	p6	S7	0.9896	SMC	EC	Media	0.0033	0.0016	0.9896	4e-04	0.0023	0	7e-04	1e-04	0.0019
s10p6_s10p6_ACTTTCCTATAGCTTC-1	s10p6_ACTTTCCTATAGCTTC-1	wd3	p6	S7	0.7017	Fb	SMC	Adventitia	0	0.7017	0.2983	0	0	0	0	0	0
s10p6_s10p6_ACTTTGACTGCATCCT-1	s10p6_ACTTTGACTGCATCCT-1	wd3	p6	S7	1	SMC	EC	Media	0	0	1	0	0	0	0	0	0
s10p6_s10p6_AGAACGTGGTACATTC-1	s10p6_AGAACGTGGTACATTC-1	wd3	p6	S7	1	Fb	EC	Adventitia	0	1	0	0	0	0	0	0	0
s10p6_s10p6_AGAAGGTTGCCGAATT-1	s10p6_AGAAGGTTGCCGAATT-1	wd3	p6	S7	0.8411	Mp	Fb	Media	0	0.1095	0	0.0494	0.8411	0	0	0	0
s10p6_s10p6_AGAAGTGATTCGTGAT-1	s10p6_AGAAGTGATTCGTGAT-1	wd3	p6	S7	0.9963	EC	Fb	Media	0.9963	0.0018	0	0	0.0013	0	5e-04	0	0
s10p6_s10p6_AGAATAAATCTTCAGG-1	s10p6_AGAATAAATCTTCAGG-1	wd3	p6	S7	0.9678	Mp	EC	Media	0.0279	0.0012	0.0029	3e-04	0.9678	0	0	0	0
s10p6_s10p6_AGAATTATGGATTCGA-1	s10p6_AGAATTATGGATTCGA-1	wd3	p6	S7	0.9998	Plasma	Mp	Adventitia	0	0	0	0	1e-04	0	0	0.9998	0
s10p6_s10p6_AGACCATGGGATACAA-1	s10p6_AGACCATGGGATACAA-1	wd3	p6	S7	0.9371	EC	Mp	Adventitia	0.9371	0	0	0	0.0624	0	0	0	4e-04
s10p6_s10p6_AGACCCACCGCTGATC-1	s10p6_AGACCCACCGCTGATC-1	wd3	p6	S7	0.596	SMC	EC	Media	0.1796	0.1671	0.596	0.0572	0	0	0	0	0
s10p6_s10p6_AGACCCGCCCTCCTCG-1	s10p6_AGACCCGCCCTCCTCG-1	wd3	p6	S7	1	EC	Fb	Adventitia	1	0	0	0	0	0	0	0	0
s10p6_s10p6_AGACCGGGAAACCCTG-1	s10p6_AGACCGGGAAACCCTG-1	wd3	p6	S7	0.5636	EC	Fb	Media	0.5636	0.249	0.1651	0	0.0135	0	0	0	0.0088
s10p6_s10p6_AGACGAAGTGCCGGTC-1	s10p6_AGACGAAGTGCCGGTC-1	wd3	p6	S7	0.9924	SMC	Fb	Media	1e-04	0.0075	0.9924	0	0	0	0	0	0
s10p6_s10p6_AGACGACGATGCCGCT-1	s10p6_AGACGACGATGCCGCT-1	wd3	p6	S7	0.9954	SMC	Mp	Intima	0	0	0.9954	0	0.0046	0	0	0	0
s10p6_s10p6_AGACTAGCCTTCCAGA-1	s10p6_AGACTAGCCTTCCAGA-1	wd3	p6	S7	1	Fb	EC	Adventitia	0	1	0	0	0	0	0	0	0
s10p6_s10p6_AGAGAACCGTCTAGGA-1	s10p6_AGAGAACCGTCTAGGA-1	wd3	p6	S7	1	Fb	EC	Adventitia	0	1	0	0	0	0	0	0	0
s10p6_s10p6_AGAGATCTCTAAAGCG-1	s10p6_AGAGATCTCTAAAGCG-1	wd3	p6	S7	0.9964	SMC	Fb	Media	0	0.0036	0.9964	0	0	0	0	0	0
s10p6_s10p6_AGAGCAGTTATGAGAC-1	s10p6_AGAGCAGTTATGAGAC-1	wd3	p6	S7	0.7774	Fb	SMC	Adventitia	0.0052	0.7774	0.1921	0.0034	0.0218	0	0	0	0
s10p6_s10p6_AGAGCGTACAAGCTCG-1	s10p6_AGAGCGTACAAGCTCG-1	wd3	p6	S7	0.7358	Fb	MSC	Adventitia	0	0.7358	0	0.2642	0	0	0	0	0
s10p6_s10p6_AGAGTAAACTTCACTA-1	s10p6_AGAGTAAACTTCACTA-1	wd3	p6	S7	0.9999	Mp	EC	Media	0	0	0	0	0.9999	0	0	0	0
s10p6_s10p6_AGATAACTTCAGGGCC-1	s10p6_AGATAACTTCAGGGCC-1	wd3	p6	S7	1	Fb	EC	Adventitia	0	1	0	0	0	0	0	0	0
s10p6_s10p6_AGATACCGGTGTTCAC-1	s10p6_AGATACCGGTGTTCAC-1	wd3	p6	S7	0.9837	Fb	SMC	Media	0	0.9837	0.0151	0.0012	0	0	0	0	0
s10p6_s10p6_AGATACTCAAGATCGA-1	s10p6_AGATACTCAAGATCGA-1	wd3	p6	S7	0.3166	Tcell	Mp	Media	0	0.0477	0.0317	0.2079	0.2376	0.153	0	0.0054	0.3166
s10p6_s10p6_AGATCTCAGGTGTGAT-1	s10p6_AGATCTCAGGTGTGAT-1	wd3	p6	S7	1	Fb	EC	Adventitia	0	1	0	0	0	0	0	0	0
s10p6_s10p6_AGATGACTCGCCCACG-1	s10p6_AGATGACTCGCCCACG-1	wd3	p6	S7	0.9996	Plasma	EC	Adventitia	4e-04	0	0	0	1e-04	0	0	0.9996	0
s10p6_s10p6_AGATGATGGAGTCTGG-1	s10p6_AGATGATGGAGTCTGG-1	wd3	p6	S7	0.6981	MSC	Fb	Adventitia	0	0.3013	0	0.6981	0	0	0	6e-04	0
s10p6_s10p6_AGATTATAGGACGTTT-1	s10p6_AGATTATAGGACGTTT-1	wd3	p6	S7	0.9922	Fb	SMC	Adventitia	3e-04	0.9922	0.006	1e-04	0.0011	0	0	4e-04	0
s10p6_s10p6_AGCAAAGGCCGCTAGT-1	s10p6_AGCAAAGGCCGCTAGT-1	wd3	p6	S7	0.435	Mp	SMC	Intima	0	0	0.4098	0.1552	0.435	0	0	0	0
s10p6_s10p6_AGCAACATATCTTATT-1	s10p6_AGCAACATATCTTATT-1	wd3	p6	S7	0.992	SMC	Fb	Adventitia	0	0.008	0.992	0	0	0	0	0	0
s10p6_s10p6_AGCACCAGTACTCACG-1	s10p6_AGCACCAGTACTCACG-1	wd3	p6	S7	0.9999	Plasma	Mp	Adventitia	0	0	0	0	1e-04	0	0	0.9999	0
s10p6_s10p6_AGCACTACCGGCCTGT-1	s10p6_AGCACTACCGGCCTGT-1	wd3	p6	S7	1	SMC	EC	Media	0	0	1	0	0	0	0	0	0
s10p6_s10p6_AGCACTACCTCACCAG-1	s10p6_AGCACTACCTCACCAG-1	wd3	p6	S7	0.3587	MSC	SMC	Media	0.0843	0.19	0.3112	0.3587	0.0378	0	0	0.018	0
s10p6_s10p6_AGCACTTAAGGACGCC-1	s10p6_AGCACTTAAGGACGCC-1	wd3	p6	S7	0.5541	SMC	MSC	Adventitia	1e-04	0.0905	0.5541	0.3553	0	0	0	0	0
s10p6_s10p6_AGCAGCCAGATGAATA-1	s10p6_AGCAGCCAGATGAATA-1	wd3	p6	S7	0.6364	MSC	Fb	Intima	0.0021	0.3595	0	0.6364	0.002	0	0	0	0
s10p6_s10p6_AGCATATCAATATGCT-1	s10p6_AGCATATCAATATGCT-1	wd3	p6	S7	0.9821	Mp	EC	Media	0.0179	0	0	0	0.9821	0	0	0	0
s10p6_s10p6_AGCATCGTCGATAATT-1	s10p6_AGCATCGTCGATAATT-1	wd3	p6	S7	1	Fb	EC	Adventitia	0	1	0	0	0	0	0	0	0
s10p6_s10p6_AGCCCATACATGTAAG-1	s10p6_AGCCCATACATGTAAG-1	wd3	p6	S7	0.8042	SMC	Fb	Media	0	0.1958	0.8042	0	0	0	0	0	0
s10p6_s10p6_AGCCGTGGCTAAATGT-1	s10p6_AGCCGTGGCTAAATGT-1	wd3	p6	S7	0.6937	Fb	SMC	Intima	0	0.6937	0.1551	0.1345	0.0165	0	0	2e-04	0
s10p6_s10p6_AGCCTAATACCCACGT-1	s10p6_AGCCTAATACCCACGT-1	wd3	p6	S7	0.8828	Bcell	Fb	Intima	0	0.1088	0.0075	0	8e-04	0.8828	0	0	0
s10p6_s10p6_AGCGACAGGAACGGTC-1	s10p6_AGCGACAGGAACGGTC-1	wd3	p6	S7	0.7102	Fb	SMC	Media	0	0.7102	0.2885	0	0.0012	0	0	0	0
s10p6_s10p6_AGCGACCAACGATATT-1	s10p6_AGCGACCAACGATATT-1	wd3	p6	S7	0.9999	Fb	Plasma	Adventitia	0	0.9999	0	0	0	0	0	1e-04	0
s10p6_s10p6_AGCGCATAATGAATCG-1	s10p6_AGCGCATAATGAATCG-1	wd3	p6	S7	0.9945	SMC	Fb	Intima	0	0.0055	0.9945	0	0	0	0	0	0
s10p6_s10p6_AGCGGCGGTTAGCGGT-1	s10p6_AGCGGCGGTTAGCGGT-1	wd3	p6	S7	0.6681	Mp	Fb	Intima	8e-04	0.3285	0.0026	0	0.6681	0	0	0	0
s10p6_s10p6_AGCGTGGTATTCTACT-1	s10p6_AGCGTGGTATTCTACT-1	wd3	p6	S7	1	SMC	EC	Media	0	0	1	0	0	0	0	0	0
s10p6_s10p6_AGCTCCATATATGTTC-1	s10p6_AGCTCCATATATGTTC-1	wd3	p6	S7	0.7215	MSC	EC	Media	0.1491	0.1249	0.0013	0.7215	0.0018	8e-04	0	7e-04	0
s10p6_s10p6_AGCTCCTTCGCACATC-1	s10p6_AGCTCCTTCGCACATC-1	wd3	p6	S7	0.9573	Fb	SMC	Media	0	0.9573	0.0427	0	0	0	0	0	0
s10p6_s10p6_AGCTCTAGACGTTCCA-1	s10p6_AGCTCTAGACGTTCCA-1	wd3	p6	S7	0.6566	MSC	SMC	Adventitia	0	0.0164	0.3271	0.6566	0	0	0	0	0
s10p6_s10p6_AGCTCTTCGTAACCTT-1	s10p6_AGCTCTTCGTAACCTT-1	wd3	p6	S7	0.8696	Fb	EC	Adventitia	0.0977	0.8696	0	0	0.0326	0	0	0	0
s10p6_s10p6_AGCTTGATCTTAACTT-1	s10p6_AGCTTGATCTTAACTT-1	wd3	p6	S7	0.999	SMC	Fb	Media	0	9e-04	0.999	0	0	0	0	0	0
s10p6_s10p6_AGGACAGTCGAATCCC-1	s10p6_AGGACAGTCGAATCCC-1	wd3	p6	S7	0.5131	EC	Mp	Media	0.5131	0.0035	0.0023	1e-04	0.4807	0	0	3e-04	0
s10p6_s10p6_AGGACGACCCATTAGA-1	s10p6_AGGACGACCCATTAGA-1	wd3	p6	S7	0.9241	Fb	SMC	Media	0	0.9241	0.0759	0	0	0	0	0	0
s10p6_s10p6_AGGAGGCCTTCGCGCG-1	s10p6_AGGAGGCCTTCGCGCG-1	wd3	p6	S7	0.9985	Plasma	Mp	Media	0	1e-04	0	1e-04	0.0014	0	0	0.9985	0
s10p6_s10p6_AGGATAAAGTCGGGAT-1	s10p6_AGGATAAAGTCGGGAT-1	wd3	p6	S7	1	SMC	EC	Media	0	0	1	0	0	0	0	0	0
s10p6_s10p6_AGGATATAGGGATTTA-1	s10p6_AGGATATAGGGATTTA-1	wd3	p6	S7	0.6033	SMC	Fb	Media	0	0.3967	0.6033	0	0	0	0	0	0
s10p6_s10p6_AGGATCACGCGATCTG-1	s10p6_AGGATCACGCGATCTG-1	wd3	p6	S7	0.9992	Fb	SMC	Intima	0	0.9992	8e-04	0	0	0	0	0	0
s10p6_s10p6_AGGCAGATGCGTAAAC-1	s10p6_AGGCAGATGCGTAAAC-1	wd3	p6	S7	0.9779	EC	Fb	Adventitia	0.9779	0.0116	7e-04	0.0029	0.001	0.006	0	0	0
s10p6_s10p6_AGGCATTGTCGTAGGG-1	s10p6_AGGCATTGTCGTAGGG-1	wd3	p6	S7	0.9024	SMC	Plasma	Media	0.0142	1e-04	0.9024	0.0036	1e-04	0.0022	0	0.0775	0
s10p6_s10p6_AGGCCACCCGTTATGA-1	s10p6_AGGCCACCCGTTATGA-1	wd3	p6	S7	0.9984	Fb	EC	Adventitia	0.0012	0.9984	0	4e-04	0	0	0	0	0
s10p6_s10p6_AGGCCCTAGAACGCCA-1	s10p6_AGGCCCTAGAACGCCA-1	wd3	p6	S7	0.3152	Mp	Fb	Media	0.199	0.2022	0.1421	0.122	0.3152	0	0	0.0194	0
s10p6_s10p6_AGGCCTGAGAATCTCG-1	s10p6_AGGCCTGAGAATCTCG-1	wd3	p6	S7	0.9843	SMC	Fb	Intima	0	0.0089	0.9843	0.0068	0	0	0	0	0
s10p6_s10p6_AGGCTATGGTTAGCTT-1	s10p6_AGGCTATGGTTAGCTT-1	wd3	p6	S7	0.9757	Fb	SMC	Adventitia	0	0.9757	0.0243	0	0	0	0	0	0
s10p6_s10p6_AGGCTTCCCGAAGAAG-1	s10p6_AGGCTTCCCGAAGAAG-1	wd3	p6	S7	0.9999	Fb	EC	Media	1e-04	0.9999	0	0	0	0	0	0	0
s10p6_s10p6_AGGCTTGCTAGACACC-1	s10p6_AGGCTTGCTAGACACC-1	wd3	p6	S7	1	Fb	EC	Adventitia	0	1	0	0	0	0	0	0	0
s10p6_s10p6_AGGGACTCTACGCGAC-1	s10p6_AGGGACTCTACGCGAC-1	wd3	p6	S7	0.6436	SMC	EC	Intima	0.3206	0.0245	0.6436	1e-04	0.0112	0	0	0	0
s10p6_s10p6_AGGGCGAGCAGCTGAT-1	s10p6_AGGGCGAGCAGCTGAT-1	wd3	p6	S7	1	SMC	EC	Media	0	0	1	0	0	0	0	0	0
s10p6_s10p6_AGGGCTGCAGTTACAG-1	s10p6_AGGGCTGCAGTTACAG-1	wd3	p6	S7	0.9375	SMC	Fb	Adventitia	3e-04	0.0611	0.9375	9e-04	0	0	0	1e-04	0
s10p6_s10p6_AGGGTCGATGCGAACT-1	s10p6_AGGGTCGATGCGAACT-1	wd3	p6	S7	1	Plasma	EC	Adventitia	0	0	0	0	0	0	0	1	0
s10p6_s10p6_AGGGTGCTCTCGAGGG-1	s10p6_AGGGTGCTCTCGAGGG-1	wd3	p6	S7	1	Plasma	EC	Adventitia	0	0	0	0	0	0	0	1	0
s10p6_s10p6_AGGGTGGATAGTGCAT-1	s10p6_AGGGTGGATAGTGCAT-1	wd3	p6	S7	0.6684	SMC	Fb	Adventitia	0.0081	0.3153	0.6684	0.0023	0.0052	0	0	7e-04	0
s10p6_s10p6_AGGGTTCCCTTTGGTT-1	s10p6_AGGGTTCCCTTTGGTT-1	wd3	p6	S7	0.5831	EC	MSC	Adventitia	0.5831	0	0	0.4169	0	0	0	0	0
s10p6_s10p6_AGGGTTTAGTTCGGGA-1	s10p6_AGGGTTTAGTTCGGGA-1	wd3	p6	S7	1	Plasma	EC	Adventitia	0	0	0	0	0	0	0	1	0
s10p6_s10p6_AGGTAGGTACAAAGCT-1	s10p6_AGGTAGGTACAAAGCT-1	wd3	p6	S7	0.9338	Plasma	Fb	Media	4e-04	0.0645	0	9e-04	4e-04	0	0	0.9338	0
s10p6_s10p6_AGGTCAGGTGAGAGTG-1	s10p6_AGGTCAGGTGAGAGTG-1	wd3	p6	S7	0.8535	SMC	Fb	Media	0.0054	0.1169	0.8535	0.0162	0.006	0	0	0.0021	0
s10p6_s10p6_AGGTGTATCGCCATGA-1	s10p6_AGGTGTATCGCCATGA-1	wd3	p6	S7	0.91	Mp	NK	Media	0.0084	0.0013	0.0026	0.0054	0.91	0	0.0723	0	0
s10p6_s10p6_AGGTTTCACACACCTT-1	s10p6_AGGTTTCACACACCTT-1	wd3	p6	S7	0.9795	Plasma	Fb	Media	0	0.0205	0	0	0	0	0	0.9795	0
s10p6_s10p6_AGTACGGGCACCTGGC-1	s10p6_AGTACGGGCACCTGGC-1	wd3	p6	S7	0.997	Fb	Mp	Adventitia	0	0.997	0	0	0.003	0	0	0	0
s10p6_s10p6_AGTACTCTTATGCCCA-1	s10p6_AGTACTCTTATGCCCA-1	wd3	p6	S7	0.4685	SMC	Mp	Media	0.0571	0.093	0.4685	1e-04	0.3813	0	0	0	0
s10p6_s10p6_AGTATAATACTAGGCA-1	s10p6_AGTATAATACTAGGCA-1	wd3	p6	S7	0.9999	Fb	SMC	Adventitia	0	0.9999	1e-04	0	0	0	0	0	0
s10p6_s10p6_AGTCAACACCACCATC-1	s10p6_AGTCAACACCACCATC-1	wd3	p6	S7	0.9999	Plasma	Fb	Media	0	1e-04	0	0	0	0	0	0.9999	0
s10p6_s10p6_AGTCAAGATGACACTT-1	s10p6_AGTCAAGATGACACTT-1	wd3	p6	S7	0.9781	EC	Fb	Media	0.9781	0.0206	0	0	0	0	0	0.0012	0
s10p6_s10p6_AGTCACTAGCTCTCGA-1	s10p6_AGTCACTAGCTCTCGA-1	wd3	p6	S7	0.8177	SMC	MSC	Media	0	5e-04	0.8177	0.1798	0	0.002	0	0	0
s10p6_s10p6_AGTCCATTGGCTGATG-1	s10p6_AGTCCATTGGCTGATG-1	wd3	p6	S7	0.9997	Plasma	Fb	Adventitia	0	3e-04	0	0	0	0	0	0.9997	0
s10p6_s10p6_AGTCGACGGTCTCAAG-1	s10p6_AGTCGACGGTCTCAAG-1	wd3	p6	S7	1	Fb	EC	Adventitia	0	1	0	0	0	0	0	0	0
s10p6_s10p6_AGTCGGCCCAAACGAC-1	s10p6_AGTCGGCCCAAACGAC-1	wd3	p6	S7	0.9587	Fb	SMC	Adventitia	0	0.9587	0.0409	0	4e-04	0	0	0	0
s10p6_s10p6_AGTCGGCTCAACTTTA-1	s10p6_AGTCGGCTCAACTTTA-1	wd3	p6	S7	0.7301	SMC	MSC	Media	0	0.0439	0.7301	0.226	0	0	0	0	0
s10p6_s10p6_AGTCGTCGACCACCAA-1	s10p6_AGTCGTCGACCACCAA-1	wd3	p6	S7	1	SMC	EC	Media	0	0	1	0	0	0	0	0	0
s10p6_s10p6_AGTCGTGGGCATTACG-1	s10p6_AGTCGTGGGCATTACG-1	wd3	p6	S7	0.873	Mp	Fb	Intima	5e-04	0.0982	0.027	0	0.873	0	1e-04	0.0012	0
s10p6_s10p6_AGTCTCACAAGACTAC-1	s10p6_AGTCTCACAAGACTAC-1	wd3	p6	S7	0.9829	Fb	SMC	Intima	0	0.9829	0.0171	0	0	0	0	0	0
s10p6_s10p6_AGTCTTCTCCTCAAAT-1	s10p6_AGTCTTCTCCTCAAAT-1	wd3	p6	S7	0.9905	Plasma	EC	Adventitia	0.006	0.0013	0.0017	2e-04	3e-04	0	0	0.9905	0
s10p6_s10p6_AGTGAACAAACTTCTC-1	s10p6_AGTGAACAAACTTCTC-1	wd3	p6	S7	0.688	Fb	SMC	Media	0.023	0.688	0.2059	0	0.0749	0	0	0.0081	0
s10p6_s10p6_AGTGACCTACTTTACG-1	s10p6_AGTGACCTACTTTACG-1	wd3	p6	S7	0.7509	Mp	Fb	Media	0.0486	0.1451	0.0259	2e-04	0.7509	0	0	0.0018	0.0275
s10p6_s10p6_AGTGAGACTTCCAGTA-1	s10p6_AGTGAGACTTCCAGTA-1	wd3	p6	S7	0.9955	Plasma	SMC	Adventitia	1e-04	1e-04	0.0034	4e-04	5e-04	0	0	0.9955	0
s10p6_s10p6_AGTGATAACCTGCGCG-1	s10p6_AGTGATAACCTGCGCG-1	wd3	p6	S7	0.9486	SMC	EC	Media	0.0514	0	0.9486	0	0	0	0	0	0
s10p6_s10p6_AGTGATATGAGTAGTT-1	s10p6_AGTGATATGAGTAGTT-1	wd3	p6	S7	0.996	SMC	MSC	Media	3e-04	3e-04	0.996	0.0023	7e-04	0	0	4e-04	0
s10p6_s10p6_AGTGATTCAAGCAGGA-1	s10p6_AGTGATTCAAGCAGGA-1	wd3	p6	S7	0.999	Fb	Mp	Adventitia	1e-04	0.999	0	0	8e-04	0	0	1e-04	0
s10p6_s10p6_AGTGCACGCTTAAGAA-1	s10p6_AGTGCACGCTTAAGAA-1	wd3	p6	S7	0.9641	Mp	EC	Media	0.02	0.0154	4e-04	0	0.9641	0	0	1e-04	0
s10p6_s10p6_AGTGCGTAGCTCGTAA-1	s10p6_AGTGCGTAGCTCGTAA-1	wd3	p6	S7	0.5598	SMC	Mp	Media	6e-04	0.0157	0.5598	4e-04	0.423	0	0	6e-04	0
s10p6_s10p6_AGTGCTAAACACAGCA-1	s10p6_AGTGCTAAACACAGCA-1	wd3	p6	S7	0.5957	SMC	Fb	Intima	0	0.4043	0.5957	0	0	0	0	0	0
s10p6_s10p6_AGTGCTTGCACGAATA-1	s10p6_AGTGCTTGCACGAATA-1	wd3	p6	S7	0.6965	MSC	Fb	Adventitia	9e-04	0.298	0.0018	0.6965	0.0024	0	0	2e-04	2e-04
s10p6_s10p6_AGTGGCGTCTGAAGGT-1	s10p6_AGTGGCGTCTGAAGGT-1	wd3	p6	S7	1	Fb	EC	Intima	0	1	0	0	0	0	0	0	0
s10p6_s10p6_AGTGGCTCCGTCGGCC-1	s10p6_AGTGGCTCCGTCGGCC-1	wd3	p6	S7	0.6231	Plasma	SMC	Media	0	0.1683	0.2087	0	0	0	0	0.6231	0
s10p6_s10p6_AGTGGTGTTACCCGTG-1	s10p6_AGTGGTGTTACCCGTG-1	wd3	p6	S7	0.9947	SMC	Fb	Intima	0	0.0053	0.9947	0	0	0	0	0	0
s10p6_s10p6_AGTTAAACACTTGCGA-1	s10p6_AGTTAAACACTTGCGA-1	wd3	p6	S7	0.9479	Mp	Tcell	Media	0	0.0016	0	0.0043	0.9479	0	0.0011	0	0.045
s10p6_s10p6_AGTTAAGTCAACCGCT-1	s10p6_AGTTAAGTCAACCGCT-1	wd3	p6	S7	0.8526	Fb	SMC	Intima	0.009	0.8526	0.1362	8e-04	7e-04	0	0	7e-04	0
s10p6_s10p6_AGTTACCCTTAAGACT-1	s10p6_AGTTACCCTTAAGACT-1	wd3	p6	S7	0.9992	Fb	EC	Adventitia	6e-04	0.9992	0	2e-04	0	0	0	0	0
s10p6_s10p6_AGTTACCGCACATGGT-1	s10p6_AGTTACCGCACATGGT-1	wd3	p6	S7	1	Fb	EC	Adventitia	0	1	0	0	0	0	0	0	0
s10p6_s10p6_AGTTCCTACAGAATTA-1	s10p6_AGTTCCTACAGAATTA-1	wd3	p6	S7	1	Fb	EC	Adventitia	0	1	0	0	0	0	0	0	0
s10p6_s10p6_AGTTCCTATTTATGTT-1	s10p6_AGTTCCTATTTATGTT-1	wd3	p6	S7	0.8064	Plasma	SMC	Media	4e-04	0.0384	0.1535	1e-04	0.0011	1e-04	0	0.8064	0
s10p6_s10p6_AGTTTGCACCTGCCTC-1	s10p6_AGTTTGCACCTGCCTC-1	wd3	p6	S7	1	SMC	EC	Media	0	0	1	0	0	0	0	0	0
s10p6_s10p6_AGTTTGGCACGGGTTG-1	s10p6_AGTTTGGCACGGGTTG-1	wd3	p6	S7	0.97	SMC	Fb	Media	0.0064	0.0211	0.97	1e-04	6e-04	0.0013	0	4e-04	0
s10p6_s10p6_AGTTTGGCCAGACCTA-1	s10p6_AGTTTGGCCAGACCTA-1	wd3	p6	S7	0.6453	Fb	SMC	Media	0	0.6453	0.3547	0	0	0	0	0	0
s10p6_s10p6_ATAAACGGACCCGTAA-1	s10p6_ATAAACGGACCCGTAA-1	wd3	p6	S7	1	SMC	EC	Media	0	0	1	0	0	0	0	0	0
s10p6_s10p6_ATAAACGTTGCACCAC-1	s10p6_ATAAACGTTGCACCAC-1	wd3	p6	S7	0.9392	SMC	Fb	Media	0.0065	0.0332	0.9392	0.0192	0.002	0	0	0	0
s10p6_s10p6_ATAAAGGCTCGGTCGT-1	s10p6_ATAAAGGCTCGGTCGT-1	wd3	p6	S7	0.9254	Mp	EC	Adventitia	0.0556	0.0188	2e-04	0	0.9254	0	0	0	0
s10p6_s10p6_ATAAATATTAGCAGCT-1	s10p6_ATAAATATTAGCAGCT-1	wd3	p6	S7	0.7432	Mp	Fb	Media	0.0434	0.2001	0.0122	2e-04	0.7432	0	0	9e-04	0
s10p6_s10p6_ATAACGCCGGAGGGTC-1	s10p6_ATAACGCCGGAGGGTC-1	wd3	p6	S7	0.7096	Plasma	Fb	Adventitia	0.0215	0.2336	0.0105	0	0.0247	1e-04	0	0.7096	0
s10p6_s10p6_ATAACGGAGTCCAACG-1	s10p6_ATAACGGAGTCCAACG-1	wd3	p6	S7	0.5744	Plasma	EC	Adventitia	0.4256	0	0	0	0	0	0	0.5744	0
s10p6_s10p6_ATAAGGTGGAGAACAT-1	s10p6_ATAAGGTGGAGAACAT-1	wd3	p6	S7	0.999	SMC	EC	Media	6e-04	0	0.999	0	0	0	0	3e-04	0
s10p6_s10p6_ATAAGTAGGGCGACTC-1	s10p6_ATAAGTAGGGCGACTC-1	wd3	p6	S7	0.9992	EC	Fb	Adventitia	0.9992	8e-04	0	0	0	0	0	0	0
s10p6_s10p6_ATAAGTTACCGCGACG-1	s10p6_ATAAGTTACCGCGACG-1	wd3	p6	S7	0.9981	SMC	Fb	Media	0	0.0019	0.9981	0	0	0	0	0	0
s10p6_s10p6_ATAATAGCTGTTGAAT-1	s10p6_ATAATAGCTGTTGAAT-1	wd3	p6	S7	0.9948	EC	SMC	Media	0.9948	0.0012	0.0022	0.001	0	7e-04	0	0	0
s10p6_s10p6_ATAATCTTGGAGAACC-1	s10p6_ATAATCTTGGAGAACC-1	wd3	p6	S7	0.5562	Fb	SMC	Intima	0	0.5562	0.4438	0	0	0	0	0	0
s10p6_s10p6_ATACAGGCCCTCCAAT-1	s10p6_ATACAGGCCCTCCAAT-1	wd3	p6	S7	1	SMC	EC	Media	0	0	1	0	0	0	0	0	0
s10p6_s10p6_ATACCACGGGCAACTT-1	s10p6_ATACCACGGGCAACTT-1	wd3	p6	S7	0.5634	Mp	Fb	Media	0.0028	0.3509	0.0569	0.0152	0.5634	0.0029	0.0072	5e-04	0
s10p6_s10p6_ATACCTAACCAAGAAA-1	s10p6_ATACCTAACCAAGAAA-1	wd3	p6	S7	1	Fb	EC	Intima	0	1	0	0	0	0	0	0	0
s10p6_s10p6_ATACGCCGGCGAAACC-1	s10p6_ATACGCCGGCGAAACC-1	wd3	p6	S7	0.2616	MSC	Mp	Media	0.0075	0.0742	0.2344	0.2616	0.2539	0	0.0706	0	0.0978
s10p6_s10p6_ATACGTACTTAGCCAC-1	s10p6_ATACGTACTTAGCCAC-1	wd3	p6	S7	0.9847	Fb	SMC	Media	0.0011	0.9847	0.0125	4e-04	5e-04	0	8e-04	0	0
s10p6_s10p6_ATACGTCCACTCCTGT-1	s10p6_ATACGTCCACTCCTGT-1	wd3	p6	S7	0.9861	Plasma	Fb	Media	0	0.0138	0	0	0	0	0	0.9861	0
s10p6_s10p6_ATACTACCCGTACCAC-1	s10p6_ATACTACCCGTACCAC-1	wd3	p6	S7	0.7972	SMC	MSC	Media	0	0.0571	0.7972	0.0996	0	0.0128	0.0256	0.0076	0
s10p6_s10p6_ATACTGCCTTACACCG-1	s10p6_ATACTGCCTTACACCG-1	wd3	p6	S7	0.9984	Fb	SMC	Media	0	0.9984	0.0012	4e-04	0	0	0	0	0
s10p6_s10p6_ATACTTGTTCTCGAGC-1	s10p6_ATACTTGTTCTCGAGC-1	wd3	p6	S7	0.7643	Fb	SMC	Adventitia	0	0.7643	0.2353	4e-04	0	0	0	0	0
s10p6_s10p6_ATAGACAACGGGACCT-1	s10p6_ATAGACAACGGGACCT-1	wd3	p6	S7	0.9977	Mp	Fb	Adventitia	0	0.0023	0	0	0.9977	0	0	0	0
s10p6_s10p6_ATAGACGAAGAGAAAG-1	s10p6_ATAGACGAAGAGAAAG-1	wd3	p6	S7	0.6779	SMC	MSC	Adventitia	0	0.0731	0.6779	0.249	0	0	0	0	0
s10p6_s10p6_ATAGAGTACTGGGACA-1	s10p6_ATAGAGTACTGGGACA-1	wd3	p6	S7	1	Fb	EC	Adventitia	0	1	0	0	0	0	0	0	0
s10p6_s10p6_ATAGAGTTATCAACTT-1	s10p6_ATAGAGTTATCAACTT-1	wd3	p6	S7	0.9966	Mp	Bcell	Adventitia	0	0	0	0	0.9966	0.0034	0	0	0
s10p6_s10p6_ATAGCAACTAGGGAAG-1	s10p6_ATAGCAACTAGGGAAG-1	wd3	p6	S7	0.7453	Mp	MSC	Intima	0	0.0957	0	0.1582	0.7453	8e-04	0	0	0
s10p6_s10p6_ATAGGCGGCTATAGAA-1	s10p6_ATAGGCGGCTATAGAA-1	wd3	p6	S7	0.9818	Fb	SMC	Media	0	0.9818	0.0181	1e-04	0	0	0	0	0
s10p6_s10p6_ATAGGTTGGGCAGATG-1	s10p6_ATAGGTTGGGCAGATG-1	wd3	p6	S7	1	Fb	EC	Adventitia	0	1	0	0	0	0	0	0	0
s10p6_s10p6_ATAGTGAAGCGTTCTC-1	s10p6_ATAGTGAAGCGTTCTC-1	wd3	p6	S7	0.9997	SMC	Tcell	Media	0	0	0.9997	0	0	0	0	0	3e-04
s10p6_s10p6_ATAGTTCCACCCACTC-1	s10p6_ATAGTTCCACCCACTC-1	wd3	p6	S7	0.9944	Plasma	EC	Adventitia	0.0056	0	0	0	0	0	0	0.9944	0
s10p6_s10p6_ATATAAAGCGCTCGTG-1	s10p6_ATATAAAGCGCTCGTG-1	wd3	p6	S7	0.9587	SMC	Fb	Intima	0	0.0402	0.9587	0	0.0011	0	0	0	0
s10p6_s10p6_ATATAAATGTAGCTGC-1	s10p6_ATATAAATGTAGCTGC-1	wd3	p6	S7	0.5402	SMC	MSC	Media	0.016	0.0913	0.5402	0.219	0.0071	0.1261	0	3e-04	0
s10p6_s10p6_ATATACGCTCGTGACG-1	s10p6_ATATACGCTCGTGACG-1	wd3	p6	S7	0.7964	Fb	SMC	Intima	0	0.7964	0.1619	0	0.0418	0	0	0	0
s10p6_s10p6_ATATCAACCTACAGAG-1	s10p6_ATATCAACCTACAGAG-1	wd3	p6	S7	1	Mp	EC	Adventitia	0	0	0	0	1	0	0	0	0
s10p6_s10p6_ATATCGTTCCTCGAAC-1	s10p6_ATATCGTTCCTCGAAC-1	wd3	p6	S7	0.9998	Fb	MSC	Media	0	0.9998	0	2e-04	0	0	0	0	0
s10p6_s10p6_ATATCTTAGGGCCTTC-1	s10p6_ATATCTTAGGGCCTTC-1	wd3	p6	S7	0.8845	Fb	SMC	Adventitia	0	0.8845	0.1155	0	0	0	0	0	0
s10p6_s10p6_ATATGTCTCCCTAGCC-1	s10p6_ATATGTCTCCCTAGCC-1	wd3	p6	S7	0.863	Fb	Plasma	Adventitia	1e-04	0.863	0	3e-04	5e-04	0	0	0.1361	0
s10p6_s10p6_ATATTCAGTTAAACCT-1	s10p6_ATATTCAGTTAAACCT-1	wd3	p6	S7	0.9998	Fb	SMC	Media	0	0.9998	2e-04	0	0	0	0	0	0
s10p6_s10p6_ATATTCCACATAGTGA-1	s10p6_ATATTCCACATAGTGA-1	wd3	p6	S7	1	Plasma	EC	Media	0	0	0	0	0	0	0	1	0
s10p6_s10p6_ATATTTAACCCTCAAG-1	s10p6_ATATTTAACCCTCAAG-1	wd3	p6	S7	0.7373	Plasma	Mp	Adventitia	0.001	0.0266	6e-04	1e-04	0.2325	0	0	0.7373	0.0019
s10p6_s10p6_ATCAAACACTGTTCCA-1	s10p6_ATCAAACACTGTTCCA-1	wd3	p6	S7	0.9986	Fb	MSC	Media	0	0.9986	0	7e-04	7e-04	0	0	0	0
s10p6_s10p6_ATCAAACGAAGGTTTG-1	s10p6_ATCAAACGAAGGTTTG-1	wd3	p6	S7	0.6219	SMC	MSC	Media	0	0	0.6219	0.3781	0	0	0	0	0
s10p6_s10p6_ATCAATCTGGGCTGCA-1	s10p6_ATCAATCTGGGCTGCA-1	wd3	p6	S7	0.998	Plasma	Mp	Adventitia	0	0	0	0	0.002	0	0	0.998	0
s10p6_s10p6_ATCACGTGCTAATTAA-1	s10p6_ATCACGTGCTAATTAA-1	wd3	p6	S7	0.8145	Fb	MSC	Media	0	0.8145	0.0891	0.0964	0	0	0	0	0
s10p6_s10p6_ATCAGACGGCACGCCG-1	s10p6_ATCAGACGGCACGCCG-1	wd3	p6	S7	1	SMC	EC	Media	0	0	1	0	0	0	0	0	0
s10p6_s10p6_ATCAGCCTCATGCTGC-1	s10p6_ATCAGCCTCATGCTGC-1	wd3	p6	S7	0.9999	EC	Fb	Media	0.9999	1e-04	0	0	0	0	0	0	0
s10p6_s10p6_ATCAGCTCGTCCACTA-1	s10p6_ATCAGCTCGTCCACTA-1	wd3	p6	S7	0.5569	Fb	SMC	Intima	7e-04	0.5569	0.2949	0.1227	0.0224	0	0	0.0024	0
s10p6_s10p6_ATCATAGCCCTATGTA-1	s10p6_ATCATAGCCCTATGTA-1	wd3	p6	S7	0.7012	SMC	Fb	Intima	0.0039	0.2834	0.7012	0	0	0	0.0115	0	0
s10p6_s10p6_ATCATCCAATATTTGT-1	s10p6_ATCATCCAATATTTGT-1	wd3	p6	S7	0.9947	Fb	Mp	Media	0	0.9947	1e-04	0	0.0052	0	0	1e-04	0
s10p6_s10p6_ATCCAACGCAGTCATA-1	s10p6_ATCCAACGCAGTCATA-1	wd3	p6	S7	0.9995	Plasma	Fb	Adventitia	0	5e-04	0	0	0	0	0	0.9995	0
s10p6_s10p6_ATCCAATGGAGGGTCC-1	s10p6_ATCCAATGGAGGGTCC-1	wd3	p6	S7	0.8254	SMC	Fb	Media	0	0.1746	0.8254	0	0	0	0	0	0
s10p6_s10p6_ATCCAGAGCAACAACC-1	s10p6_ATCCAGAGCAACAACC-1	wd3	p6	S7	0.5747	Mp	Bcell	Media	0.0196	0.031	0.0468	0.0367	0.5747	0.2862	0	0.005	0
s10p6_s10p6_ATCCAGGATTCGTGAA-1	s10p6_ATCCAGGATTCGTGAA-1	wd3	p6	S7	0.6023	Fb	SMC	Media	0	0.6023	0.3977	0	0	0	0	0	0
s10p6_s10p6_ATCCTACCTAAGCTCT-1	s10p6_ATCCTACCTAAGCTCT-1	wd3	p6	S7	0.6995	Fb	MSC	Media	0.0772	0.6995	2e-04	0.1644	0.0583	4e-04	0	0	0
s10p6_s10p6_ATCCTGAATCGCTGCG-1	s10p6_ATCCTGAATCGCTGCG-1	wd3	p6	S7	0.4884	Fb	SMC	Media	0.0019	0.4884	0.4516	0.0576	5e-04	0	0	0	0
s10p6_s10p6_ATCCTGCGTGGAATGG-1	s10p6_ATCCTGCGTGGAATGG-1	wd3	p6	S7	0.9999	SMC	MSC	Media	0	0	0.9999	1e-04	0	0	0	0	0
s10p6_s10p6_ATCGACCCAATACAGA-1	s10p6_ATCGACCCAATACAGA-1	wd3	p6	S7	0.9744	Plasma	Fb	Media	0	0.0241	0	0	0.0015	0	0	0.9744	0
s10p6_s10p6_ATCGACTCTTTCCGTT-1	s10p6_ATCGACTCTTTCCGTT-1	wd3	p6	S7	0.7673	Mp	EC	Adventitia	0.1109	2e-04	0	0	0.7673	0.0803	0.0413	0	0
s10p6_s10p6_ATCGCACGCCGGGAGA-1	s10p6_ATCGCACGCCGGGAGA-1	wd3	p6	S7	0.9939	Plasma	Bcell	Adventitia	0	0	1e-04	0	0	0.0059	0	0.9939	0
s10p6_s10p6_ATCGCCAGTCAACATT-1	s10p6_ATCGCCAGTCAACATT-1	wd3	p6	S7	0.9999	Fb	EC	Media	1e-04	0.9999	0	0	0	0	0	0	0
s10p6_s10p6_ATCGGAGACAGACGGC-1	s10p6_ATCGGAGACAGACGGC-1	wd3	p6	S7	0.6038	SMC	MSC	Media	0.0476	0.1605	0.6038	0.163	0.0235	0	6e-04	0.001	0
s10p6_s10p6_ATCGTTAGCTAGCGGA-1	s10p6_ATCGTTAGCTAGCGGA-1	wd3	p6	S7	0.9975	Plasma	Bcell	Media	4e-04	0	0	0	0	0.002	1e-04	0.9975	1e-04
s10p6_s10p6_ATCTAATATCCTACGG-1	s10p6_ATCTAATATCCTACGG-1	wd3	p6	S7	0.9691	SMC	Mp	Media	0	0.0145	0.9691	1e-04	0.0163	0	0	0	0
s10p6_s10p6_ATCTCCCACGGAATAT-1	s10p6_ATCTCCCACGGAATAT-1	wd3	p6	S7	0.8281	SMC	MSC	Media	8e-04	0.0172	0.8281	0.1404	0.0082	0.0048	0	5e-04	0
s10p6_s10p6_ATCTGGGCTGTTCTTG-1	s10p6_ATCTGGGCTGTTCTTG-1	wd3	p6	S7	0.9774	Fb	MSC	Intima	0	0.9774	0.0016	0.021	0	0	0	0	0
s10p6_s10p6_ATCTGGTTAAGACTGT-1	s10p6_ATCTGGTTAAGACTGT-1	wd3	p6	S7	1	Fb	EC	Adventitia	0	1	0	0	0	0	0	0	0
s10p6_s10p6_ATCTTGACCTGCAACG-1	s10p6_ATCTTGACCTGCAACG-1	wd3	p6	S7	0.7481	Fb	SMC	Adventitia	0	0.7481	0.2519	0	0	0	0	0	0
s10p6_s10p6_ATGAAGCCAAGGAGCC-1	s10p6_ATGAAGCCAAGGAGCC-1	wd3	p6	S7	0.7487	Mp	SMC	Adventitia	0.0348	0.0163	0.1734	0.0266	0.7487	0	0	3e-04	0
s10p6_s10p6_ATGACGCGTTCTATCC-1	s10p6_ATGACGCGTTCTATCC-1	wd3	p6	S7	0.5413	Fb	SMC	Intima	0	0.5413	0.4587	0	0	0	0	0	0
s10p6_s10p6_ATGACTATGCGACATT-1	s10p6_ATGACTATGCGACATT-1	wd3	p6	S7	0.9999	Plasma	EC	Media	0	0	0	0	0	0	0	0.9999	0
s10p6_s10p6_ATGAGGAGTGTTAATC-1	s10p6_ATGAGGAGTGTTAATC-1	wd3	p6	S7	0.9999	Fb	Bcell	Adventitia	0	0.9999	0	0	0	1e-04	0	0	0
s10p6_s10p6_ATGATGCAATGGTACA-1	s10p6_ATGATGCAATGGTACA-1	wd3	p6	S7	0.9995	Plasma	Fb	Media	0	4e-04	0	0	0	1e-04	0	0.9995	0
s10p6_s10p6_ATGCACTACCGCATTG-1	s10p6_ATGCACTACCGCATTG-1	wd3	p6	S7	1	Mp	EC	Adventitia	0	0	0	0	1	0	0	0	0
s10p6_s10p6_ATGCATGATCCAGGAT-1	s10p6_ATGCATGATCCAGGAT-1	wd3	p6	S7	0.9774	Fb	MSC	Adventitia	9e-04	0.9774	0	0.0217	0	0	0	0	0
s10p6_s10p6_ATGCCATTTGCGACCA-1	s10p6_ATGCCATTTGCGACCA-1	wd3	p6	S7	0.7639	Fb	SMC	Media	7e-04	0.7639	0.2186	6e-04	9e-04	0.0145	0	7e-04	0
s10p6_s10p6_ATGCCGGTCTTGCATA-1	s10p6_ATGCCGGTCTTGCATA-1	wd3	p6	S7	0.7877	Mp	SMC	Adventitia	0.0409	3e-04	0.166	0.005	0.7877	0	0	0	0
s10p6_s10p6_ATGCGACAGTCCCATT-1	s10p6_ATGCGACAGTCCCATT-1	wd3	p6	S7	0.9603	Fb	Mp	Adventitia	0	0.9603	0	0	0.0281	0	0	0.0116	0
s10p6_s10p6_ATGCGAGTCCCACCAC-1	s10p6_ATGCGAGTCCCACCAC-1	wd3	p6	S7	0.5719	SMC	Fb	Media	8e-04	0.2852	0.5719	0	0.0279	0.1142	0	0	1e-04
s10p6_s10p6_ATGCTCTGGCGCGGTA-1	s10p6_ATGCTCTGGCGCGGTA-1	wd3	p6	S7	0.9366	SMC	Fb	Intima	0	0.0303	0.9366	0.0255	0.007	0	0	6e-04	0
s10p6_s10p6_ATGGAGCAGGCCGTGA-1	s10p6_ATGGAGCAGGCCGTGA-1	wd3	p6	S7	1	SMC	EC	Adventitia	0	0	1	0	0	0	0	0	0
s10p6_s10p6_ATGGATTGACCAAACG-1	s10p6_ATGGATTGACCAAACG-1	wd3	p6	S7	0.9611	EC	MSC	Adventitia	0.9611	0	0.0105	0.0284	0	0	0	0	0
s10p6_s10p6_ATGGGCCTCGGCCTCT-1	s10p6_ATGGGCCTCGGCCTCT-1	wd3	p6	S7	0.4646	Fb	SMC	Media	0.0021	0.4646	0.3571	0.0016	0.012	0	0	0.1625	0
s10p6_s10p6_ATGGTCGCGTGGTTTC-1	s10p6_ATGGTCGCGTGGTTTC-1	wd3	p6	S7	1	SMC	EC	Media	0	0	1	0	0	0	0	0	0
s10p6_s10p6_ATGTGAAAGCCTAATG-1	s10p6_ATGTGAAAGCCTAATG-1	wd3	p6	S7	0.8088	Fb	MSC	Media	0.0024	0.8088	1e-04	0.1885	1e-04	0	0	1e-04	0
s10p6_s10p6_ATGTGCATCCGACGCA-1	s10p6_ATGTGCATCCGACGCA-1	wd3	p6	S7	1	Fb	EC	Adventitia	0	1	0	0	0	0	0	0	0
s10p6_s10p6_ATGTGGACATCTTGAT-1	s10p6_ATGTGGACATCTTGAT-1	wd3	p6	S7	0.5577	Fb	SMC	Media	0	0.5577	0.2481	0.0697	0.1245	0	0	0	0
s10p6_s10p6_ATGTTCGTCGACCCAC-1	s10p6_ATGTTCGTCGACCCAC-1	wd3	p6	S7	0.9969	Plasma	EC	Media	0.0025	3e-04	2e-04	0	1e-04	0	0	0.9969	0
s10p6_s10p6_ATTAAACATGCGGACC-1	s10p6_ATTAAACATGCGGACC-1	wd3	p6	S7	0.4501	Fb	SMC	Media	0	0.4501	0.4323	0.1177	0	0	0	0	0
s10p6_s10p6_ATTAATACTACGCGGG-1	s10p6_ATTAATACTACGCGGG-1	wd3	p6	S7	0.7825	Plasma	EC	Adventitia	0.2162	5e-04	0	5e-04	0	3e-04	0	0.7825	0
s10p6_s10p6_ATTACGCGCTGGCAGG-1	s10p6_ATTACGCGCTGGCAGG-1	wd3	p6	S7	0.4654	Fb	SMC	Media	0	0.4654	0.4631	0.0714	0	0	0	0	0
s10p6_s10p6_ATTAGGCGATGCTTTC-1	s10p6_ATTAGGCGATGCTTTC-1	wd3	p6	S7	0.7629	SMC	Fb	Adventitia	0.001	0.206	0.7629	0.0301	0	0	0	0	0
s10p6_s10p6_ATTATGCCATAGGGAG-1	s10p6_ATTATGCCATAGGGAG-1	wd3	p6	S7	0.9901	Fb	Plasma	Adventitia	1e-04	0.9901	0	0	5e-04	0	0	0.0092	0
s10p6_s10p6_ATTCAACCATTTAAGG-1	s10p6_ATTCAACCATTTAAGG-1	wd3	p6	S7	0.5405	MSC	SMC	Media	0	0.0016	0.4436	0.5405	0.0059	0.0071	0	0.0012	0
s10p6_s10p6_ATTCACTGATGTTGGA-1	s10p6_ATTCACTGATGTTGGA-1	wd3	p6	S7	0.8581	SMC	Fb	Media	0	0.1419	0.8581	0	0	0	0	0	0
s10p6_s10p6_ATTCAGTAGCAGGGTC-1	s10p6_ATTCAGTAGCAGGGTC-1	wd3	p6	S7	1	Fb	EC	Adventitia	0	1	0	0	0	0	0	0	0
s10p6_s10p6_ATTCATATACTGTCCA-1	s10p6_ATTCATATACTGTCCA-1	wd3	p6	S7	0.9335	Fb	EC	Media	0.0509	0.9335	0.0021	0.0031	0.0099	0	0	6e-04	0
s10p6_s10p6_ATTCATCGTTGAGGCA-1	s10p6_ATTCATCGTTGAGGCA-1	wd3	p6	S7	0.5171	Plasma	Mp	Intima	0	0	0.004	0.0062	0.4726	0	0	0.5171	0
s10p6_s10p6_ATTCCCACATAAACAA-1	s10p6_ATTCCCACATAAACAA-1	wd3	p6	S7	0.9238	Plasma	EC	Adventitia	0.0749	0	0	0	0	0.0011	1e-04	0.9238	2e-04
s10p6_s10p6_ATTCCTCCGCCAGTGC-1	s10p6_ATTCCTCCGCCAGTGC-1	wd3	p6	S7	0.5225	Fb	Mp	Adventitia	0	0.5225	0	1e-04	0.4775	0	0	0	0
s10p6_s10p6_ATTCGACGCCGGGCCT-1	s10p6_ATTCGACGCCGGGCCT-1	wd3	p6	S7	0.7084	SMC	Fb	Media	0	0.2916	0.7084	0	0	0	0	0	0
s10p6_s10p6_ATTGAAGATCTTAGTG-1	s10p6_ATTGAAGATCTTAGTG-1	wd3	p6	S7	0.8247	Fb	Plasma	Adventitia	0.0016	0.8247	0	0	0.0018	0	0	0.1719	0
s10p6_s10p6_ATTGATGAGTCCTAAC-1	s10p6_ATTGATGAGTCCTAAC-1	wd3	p6	S7	0.9939	Plasma	Fb	Adventitia	0	0.0049	3e-04	0	1e-04	0	7e-04	0.9939	1e-04
s10p6_s10p6_ATTGCTGCTCCTCCAT-1	s10p6_ATTGCTGCTCCTCCAT-1	wd3	p6	S7	0.9998	Fb	SMC	Media	0	0.9998	2e-04	0	0	0	0	0	0
s10p6_s10p6_ATTGGATTACAGCGTA-1	s10p6_ATTGGATTACAGCGTA-1	wd3	p6	S7	0.6758	SMC	Fb	Media	7e-04	0.3116	0.6758	0	0.0087	0	0	0.0031	0
s10p6_s10p6_ATTGTACAACTCGGCT-1	s10p6_ATTGTACAACTCGGCT-1	wd3	p6	S7	0.9998	Plasma	SMC	Adventitia	0	0	1e-04	1e-04	0	0	0	0.9998	0
s10p6_s10p6_ATTTACAGTTTACTGG-1	s10p6_ATTTACAGTTTACTGG-1	wd3	p6	S7	1	Fb	EC	Adventitia	0	1	0	0	0	0	0	0	0
s10p6_s10p6_ATTTGCGCGAGTAGCT-1	s10p6_ATTTGCGCGAGTAGCT-1	wd3	p6	S7	1	Fb	EC	Intima	0	1	0	0	0	0	0	0	0
s10p6_s10p6_ATTTGTCTTGGGAGCT-1	s10p6_ATTTGTCTTGGGAGCT-1	wd3	p6	S7	0.7445	Fb	SMC	Adventitia	0	0.7445	0.2555	0	0	0	0	0	0
s10p6_s10p6_CAAACGAGTATCGCAG-1	s10p6_CAAACGAGTATCGCAG-1	wd3	p6	S7	0.5979	SMC	Fb	Media	0	0.4021	0.5979	0	0	0	0	0	0
s10p6_s10p6_CAAACGGTCGCACTTT-1	s10p6_CAAACGGTCGCACTTT-1	wd3	p6	S7	0.9739	Fb	Bcell	Adventitia	3e-04	0.9739	0	0	0.003	0.0176	0	0.0052	0
s10p6_s10p6_CAAATCTCTCACAAGG-1	s10p6_CAAATCTCTCACAAGG-1	wd3	p6	S7	0.9957	Fb	SMC	Media	0	0.9957	0.0041	0	2e-04	0	0	0	0
s10p6_s10p6_CAAATGTCCTTCCGTG-1	s10p6_CAAATGTCCTTCCGTG-1	wd3	p6	S7	0.5572	Fb	SMC	Media	0	0.5572	0.4428	0	0	0	0	0	0
s10p6_s10p6_CAACCTACCGAGCAGT-1	s10p6_CAACCTACCGAGCAGT-1	wd3	p6	S7	0.7528	Fb	MSC	Intima	0	0.7528	0.0999	0.1473	0	0	0	0	0
s10p6_s10p6_CAACGACCCGTTTACA-1	s10p6_CAACGACCCGTTTACA-1	wd3	p6	S7	1	Fb	EC	Adventitia	0	1	0	0	0	0	0	0	0
s10p6_s10p6_CAAGATATTATAACGT-1	s10p6_CAAGATATTATAACGT-1	wd3	p6	S7	0.8218	SMC	Fb	Media	1e-04	0.1008	0.8218	0.077	0	0	0	2e-04	0
s10p6_s10p6_CAAGCAACGTCGGAGT-1	s10p6_CAAGCAACGTCGGAGT-1	wd3	p6	S7	1	SMC	EC	Adventitia	0	0	1	0	0	0	0	0	0
s10p6_s10p6_CAAGCGGCACATAATT-1	s10p6_CAAGCGGCACATAATT-1	wd3	p6	S7	0.6499	SMC	MSC	Media	0.0022	2e-04	0.6499	0.3157	0.032	0	0	0	0
s10p6_s10p6_CAAGGATCGCATGTTC-1	s10p6_CAAGGATCGCATGTTC-1	wd3	p6	S7	0.9754	SMC	MSC	Media	0	0.0051	0.9754	0.0194	0	0	0	0	0
s10p6_s10p6_CAAGTGTGGTTGCAAA-1	s10p6_CAAGTGTGGTTGCAAA-1	wd3	p6	S7	0.589	Fb	SMC	Adventitia	0	0.589	0.4081	0.0029	0	0	0	0	0
s10p6_s10p6_CAATAAACCTTGGCCC-1	s10p6_CAATAAACCTTGGCCC-1	wd3	p6	S7	0.9978	Plasma	EC	Adventitia	0.0021	0	0	0	0	0	0	0.9978	0
s10p6_s10p6_CAATACGCTCTGAGGC-1	s10p6_CAATACGCTCTGAGGC-1	wd3	p6	S7	0.4558	Fb	SMC	Media	0	0.4558	0.3589	0.1614	0.0029	0	0.0203	7e-04	0
s10p6_s10p6_CAATATTCTTGACCTA-1	s10p6_CAATATTCTTGACCTA-1	wd3	p6	S7	0.3838	SMC	Fb	Intima	0.142	0.241	0.3838	0.2332	0	0	0	0	0
s10p6_s10p6_CAATGCGAGAAGTATC-1	s10p6_CAATGCGAGAAGTATC-1	wd3	p6	S7	0.6648	SMC	MSC	Media	4e-04	8e-04	0.6648	0.2998	0.027	0.0063	0	8e-04	0
s10p6_s10p6_CAATGGATCTCTACCA-1	s10p6_CAATGGATCTCTACCA-1	wd3	p6	S7	0.8931	MSC	Fb	Adventitia	0	0.1069	0	0.8931	0	0	0	0	0
s10p6_s10p6_CAATTAAGGGTGATGA-1	s10p6_CAATTAAGGGTGATGA-1	wd3	p6	S7	1	Fb	EC	Adventitia	0	1	0	0	0	0	0	0	0
s10p6_s10p6_CAATTTCGTATAAGGG-1	s10p6_CAATTTCGTATAAGGG-1	wd3	p6	S7	1	Fb	EC	Adventitia	0	1	0	0	0	0	0	0	0
s10p6_s10p6_CACAATGAGCTGCTAT-1	s10p6_CACAATGAGCTGCTAT-1	wd3	p6	S7	0.9948	Fb	SMC	Media	2e-04	0.9948	0.0051	0	0	0	0	0	0
s10p6_s10p6_CACACACGCTAACGAG-1	s10p6_CACACACGCTAACGAG-1	wd3	p6	S7	0.9807	Fb	SMC	Media	0	0.9807	0.0164	0.0011	0.0018	0	0	1e-04	0
s10p6_s10p6_CACACAGGGATAGATT-1	s10p6_CACACAGGGATAGATT-1	wd3	p6	S7	0.9998	Fb	EC	Adventitia	2e-04	0.9998	0	0	0	0	0	0	0
s10p6_s10p6_CACACGCGCTGTCTTA-1	s10p6_CACACGCGCTGTCTTA-1	wd3	p6	S7	0.9929	Fb	MSC	Adventitia	0.0014	0.9929	0	0.0055	0	0	0	2e-04	0
s10p6_s10p6_CACAGCACCCACGGCA-1	s10p6_CACAGCACCCACGGCA-1	wd3	p6	S7	0.6884	Fb	Plasma	Adventitia	5e-04	0.6884	0	5e-04	0.0016	0	0	0.309	0
s10p6_s10p6_CACAGGGCCATATAGT-1	s10p6_CACAGGGCCATATAGT-1	wd3	p6	S7	0.6805	SMC	Fb	Media	0.0165	0.2903	0.6805	0	0.0021	0	0	8e-04	0.0098
s10p6_s10p6_CACATATTAGCAGGAT-1	s10p6_CACATATTAGCAGGAT-1	wd3	p6	S7	0.7137	EC	SMC	Media	0.7137	1e-04	0.286	0	0	2e-04	0	0	0
s10p6_s10p6_CACATCTCACCGACGA-1	s10p6_CACATCTCACCGACGA-1	wd3	p6	S7	0.7041	SMC	Fb	Media	0	0.1815	0.7041	0.0314	0.0185	3e-04	0.0631	0.001	0
s10p6_s10p6_CACATGATTCAGCAAC-1	s10p6_CACATGATTCAGCAAC-1	wd3	p6	S7	0.3544	Fb	EC	Adventitia	0.2371	0.3544	0.1693	0.2207	0.0163	0	0	0.0021	0
s10p6_s10p6_CACATTTCTTGTCAGA-1	s10p6_CACATTTCTTGTCAGA-1	wd3	p6	S7	0.8644	Fb	SMC	Adventitia	0	0.8644	0.1296	0.006	0	0	0	0	0
s10p6_s10p6_CACCCAAATCTTATGT-1	s10p6_CACCCAAATCTTATGT-1	wd3	p6	S7	0.9983	Fb	MSC	Adventitia	7e-04	0.9983	0	0.001	0	0	0	0	0
s10p6_s10p6_CACCCGGTTTGTGACT-1	s10p6_CACCCGGTTTGTGACT-1	wd3	p6	S7	1	Fb	EC	Intima	0	1	0	0	0	0	0	0	0
s10p6_s10p6_CACCCTAACAAGATCT-1	s10p6_CACCCTAACAAGATCT-1	wd3	p6	S7	1	SMC	EC	Media	0	0	1	0	0	0	0	0	0
s10p6_s10p6_CACCCTTGGTGAGACC-1	s10p6_CACCCTTGGTGAGACC-1	wd3	p6	S7	0.9581	Mp	SMC	Intima	0.0044	7e-04	0.0328	0	0.9581	0	0	0.004	0
s10p6_s10p6_CACCGTTAGGGATCAC-1	s10p6_CACCGTTAGGGATCAC-1	wd3	p6	S7	1	Fb	EC	Intima	0	1	0	0	0	0	0	0	0
s10p6_s10p6_CACCGTTGCGCGATAT-1	s10p6_CACCGTTGCGCGATAT-1	wd3	p6	S7	0.6406	SMC	Fb	Media	0.0056	0.3187	0.6406	7e-04	0	0	0	0.0344	0
s10p6_s10p6_CACCTTGGCGCCTTTG-1	s10p6_CACCTTGGCGCCTTTG-1	wd3	p6	S7	0.6142	SMC	Fb	Adventitia	2e-04	0.3724	0.6142	0.0099	0	0	0	0.0034	0
s10p6_s10p6_CACGAAAGTTAGTCCC-1	s10p6_CACGAAAGTTAGTCCC-1	wd3	p6	S7	0.9945	SMC	EC	Adventitia	0.002	7e-04	0.9945	0.0018	0	0	0	0.001	0
s10p6_s10p6_CACGCACAGCGCAGCT-1	s10p6_CACGCACAGCGCAGCT-1	wd3	p6	S7	0.6516	EC	MSC	Adventitia	0.6516	0.0047	0.017	0.3268	0	0	0	0	0
s10p6_s10p6_CACGCAGCGAGGCTTT-1	s10p6_CACGCAGCGAGGCTTT-1	wd3	p6	S7	0.3452	SMC	Mp	Adventitia	0.0226	0.2876	0.3452	2e-04	0.3427	0.001	0	8e-04	0
s10p6_s10p6_CACGCGGAACTGTTGC-1	s10p6_CACGCGGAACTGTTGC-1	wd3	p6	S7	0.6497	SMC	Fb	Adventitia	0	0.3503	0.6497	0	0	0	0	0	0
s10p6_s10p6_CACGGGATTGAGGGTT-1	s10p6_CACGGGATTGAGGGTT-1	wd3	p6	S7	0.8736	SMC	Fb	Media	0	0.1264	0.8736	0	0	0	0	0	0
s10p6_s10p6_CACGTCGGCAACCTCT-1	s10p6_CACGTCGGCAACCTCT-1	wd3	p6	S7	0.777	SMC	Fb	Media	0	0.223	0.777	0	0	0	0	0	0
s10p6_s10p6_CACGTTCGTGCTCTAG-1	s10p6_CACGTTCGTGCTCTAG-1	wd3	p6	S7	0.9916	Plasma	SMC	Adventitia	0.0028	0	0.0053	3e-04	1e-04	0	0	0.9916	0
s10p6_s10p6_CACGTTTCGTACACAC-1	s10p6_CACGTTTCGTACACAC-1	wd3	p6	S7	0.9998	Fb	SMC	Media	0	0.9998	2e-04	0	0	0	0	0	0
s10p6_s10p6_CACTAAAGTTGCCTAT-1	s10p6_CACTAAAGTTGCCTAT-1	wd3	p6	S7	0.9994	Fb	SMC	Adventitia	1e-04	0.9994	5e-04	0	0	0	0	0	0
s10p6_s10p6_CACTACGGGAGCTGCC-1	s10p6_CACTACGGGAGCTGCC-1	wd3	p6	S7	0.9999	Plasma	Fb	Media	0	1e-04	0	0	0	0	0	0.9999	0
s10p6_s10p6_CACTCAAGAGCTATGG-1	s10p6_CACTCAAGAGCTATGG-1	wd3	p6	S7	1	SMC	EC	Media	0	0	1	0	0	0	0	0	0
s10p6_s10p6_CACTCGAGCTGAACAA-1	s10p6_CACTCGAGCTGAACAA-1	wd3	p6	S7	0.9974	Fb	SMC	Media	0	0.9974	0.0026	0	0	0	0	0	0
s10p6_s10p6_CACTCGGTTAGGAGGA-1	s10p6_CACTCGGTTAGGAGGA-1	wd3	p6	S7	0.996	Plasma	EC	Media	0.0023	6e-04	2e-04	1e-04	8e-04	0	0	0.996	0
s10p6_s10p6_CACTCTTCTGCTAGCC-1	s10p6_CACTCTTCTGCTAGCC-1	wd3	p6	S7	0.7865	SMC	MSC	Media	0	0	0.7865	0.2135	0	0	0	0	0
s10p6_s10p6_CACTTAATCAGACGGA-1	s10p6_CACTTAATCAGACGGA-1	wd3	p6	S7	1	SMC	EC	Adventitia	0	0	1	0	0	0	0	0	0
s10p6_s10p6_CACTTCGCCACAGGCT-1	s10p6_CACTTCGCCACAGGCT-1	wd3	p6	S7	1	Fb	EC	Adventitia	0	1	0	0	0	0	0	0	0
s10p6_s10p6_CAGAACTTAGCCCTCT-1	s10p6_CAGAACTTAGCCCTCT-1	wd3	p6	S7	0.9973	SMC	MSC	Media	0	1e-04	0.9973	0.0026	0	0	0	0	0
s10p6_s10p6_CAGACACCGATCGCTG-1	s10p6_CAGACACCGATCGCTG-1	wd3	p6	S7	1	SMC	EC	Media	0	0	1	0	0	0	0	0	0
s10p6_s10p6_CAGACCTGTAAGTGTT-1	s10p6_CAGACCTGTAAGTGTT-1	wd3	p6	S7	0.9948	Mp	SMC	Adventitia	0	1e-04	0.0052	0	0.9948	0	0	0	0
s10p6_s10p6_CAGACGAACCTGATAC-1	s10p6_CAGACGAACCTGATAC-1	wd3	p6	S7	0.4393	SMC	Fb	Media	0	0.3405	0.4393	0.2202	0	0	0	0	0
s10p6_s10p6_CAGAGACGGTCACCCA-1	s10p6_CAGAGACGGTCACCCA-1	wd3	p6	S7	0.8444	SMC	MSC	Media	0	0.0293	0.8444	0.1262	0	0	0	0	0
s10p6_s10p6_CAGAGCATGAGCTTGC-1	s10p6_CAGAGCATGAGCTTGC-1	wd3	p6	S7	0.4971	Fb	Mp	Adventitia	0.046	0.4971	0.0263	1e-04	0.4215	0	0	0.0015	0.0074
s10p6_s10p6_CAGAGGCGATGCATGA-1	s10p6_CAGAGGCGATGCATGA-1	wd3	p6	S7	0.8877	Fb	SMC	Intima	1e-04	0.8877	0.1116	0	0	0	0	6e-04	0
s10p6_s10p6_CAGATACTAACATAGT-1	s10p6_CAGATACTAACATAGT-1	wd3	p6	S7	1	Fb	EC	Adventitia	0	1	0	0	0	0	0	0	0
s10p6_s10p6_CAGCAGCCCGTTCCTT-1	s10p6_CAGCAGCCCGTTCCTT-1	wd3	p6	S7	0.9945	Fb	EC	Adventitia	0.0048	0.9945	0	0	5e-04	1e-04	0	0	0
s10p6_s10p6_CAGCAGTCCAGACTAT-1	s10p6_CAGCAGTCCAGACTAT-1	wd3	p6	S7	0.97	Fb	SMC	Media	0	0.97	0.03	0	0	0	0	0	0
s10p6_s10p6_CAGCCTCCTGCAGAGG-1	s10p6_CAGCCTCCTGCAGAGG-1	wd3	p6	S7	0.8929	EC	SMC	Adventitia	0.8929	8e-04	0.1063	0	0	0	0	0	0
s10p6_s10p6_CAGCGATTCCCTTCAA-1	s10p6_CAGCGATTCCCTTCAA-1	wd3	p6	S7	1	SMC	EC	Intima	0	0	1	0	0	0	0	0	0
s10p6_s10p6_CAGCTCACTGAGACAT-1	s10p6_CAGCTCACTGAGACAT-1	wd3	p6	S7	0.9994	Plasma	EC	Adventitia	4e-04	0	0	1e-04	0	0	0	0.9994	0
s10p6_s10p6_CAGCTCGACAAGTTAA-1	s10p6_CAGCTCGACAAGTTAA-1	wd3	p6	S7	0.9342	EC	Plasma	Adventitia	0.9342	4e-04	0	9e-04	9e-04	0	0	0.0633	3e-04
s10p6_s10p6_CAGCTGGCGTAACCGT-1	s10p6_CAGCTGGCGTAACCGT-1	wd3	p6	S7	0.9999	SMC	EC	Intima	1e-04	0	0.9999	0	0	0	0	0	0
s10p6_s10p6_CAGCTTAGTAGGTAGC-1	s10p6_CAGCTTAGTAGGTAGC-1	wd3	p6	S7	0.999	Fb	Mp	Adventitia	4e-04	0.999	0	0	5e-04	0	0	1e-04	0
s10p6_s10p6_CAGGATATATCGTTGT-1	s10p6_CAGGATATATCGTTGT-1	wd3	p6	S7	1	EC	Fb	Media	1	0	0	0	0	0	0	0	0
s10p6_s10p6_CAGGCCGTTTGGGTGT-1	s10p6_CAGGCCGTTTGGGTGT-1	wd3	p6	S7	0.6154	EC	MSC	Media	0.6154	0.1221	0.0077	0.253	0.0011	2e-04	0	6e-04	0
s10p6_s10p6_CAGGCGCCATGCTAGG-1	s10p6_CAGGCGCCATGCTAGG-1	wd3	p6	S7	0.9938	SMC	Fb	Media	0	0.0062	0.9938	0	0	0	0	0	0
s10p6_s10p6_CAGTACCAGTTTACGT-1	s10p6_CAGTACCAGTTTACGT-1	wd3	p6	S7	0.9414	Fb	Mp	Intima	7e-04	0.9414	0.0032	0	0.0477	0	0.0027	0.0043	0
s10p6_s10p6_CAGTCTGTATACTGGG-1	s10p6_CAGTCTGTATACTGGG-1	wd3	p6	S7	0.9979	SMC	EC	Media	0.002	1e-04	0.9979	0	0	0	0	0	0
s10p6_s10p6_CAGTGAATAAATGACT-1	s10p6_CAGTGAATAAATGACT-1	wd3	p6	S7	1	Fb	EC	Adventitia	0	1	0	0	0	0	0	0	0
s10p6_s10p6_CAGTGTCGGCTGGCCC-1	s10p6_CAGTGTCGGCTGGCCC-1	wd3	p6	S7	0.7829	SMC	MSC	Media	0	0	0.7829	0.217	1e-04	0	0	0	0
s10p6_s10p6_CAGTTCAAATTGACAC-1	s10p6_CAGTTCAAATTGACAC-1	wd3	p6	S7	0.9986	Plasma	Fb	Adventitia	3e-04	7e-04	0	0	5e-04	0	0	0.9986	0
s10p6_s10p6_CAGTTCCGCGGGTCGA-1	s10p6_CAGTTCCGCGGGTCGA-1	wd3	p6	S7	1	Plasma	EC	Adventitia	0	0	0	0	0	0	0	1	0
s10p6_s10p6_CATAACGGACAGTCGT-1	s10p6_CATAACGGACAGTCGT-1	wd3	p6	S7	0.9814	EC	Fb	Adventitia	0.9814	0.0165	0.0016	4e-04	0	0	0	0	0
s10p6_s10p6_CATAAGAAGCTTGGCT-1	s10p6_CATAAGAAGCTTGGCT-1	wd3	p6	S7	0.6081	Fb	SMC	Media	5e-04	0.6081	0.3887	0.0013	0.001	4e-04	0	0	0
s10p6_s10p6_CATAAGCTCTCCGTCT-1	s10p6_CATAAGCTCTCCGTCT-1	wd3	p6	S7	1	Plasma	EC	Media	0	0	0	0	0	0	0	1	0
s10p6_s10p6_CATACCCGTACCCAGT-1	s10p6_CATACCCGTACCCAGT-1	wd3	p6	S7	1	Mp	EC	Media	0	0	0	0	1	0	0	0	0
s10p6_s10p6_CATACGGCGTCTGGGC-1	s10p6_CATACGGCGTCTGGGC-1	wd3	p6	S7	0.9992	Plasma	MSC	Media	0	0	0	7e-04	0	0	0	0.9992	0
s10p6_s10p6_CATACTATGTAATTGT-1	s10p6_CATACTATGTAATTGT-1	wd3	p6	S7	0.9142	SMC	MSC	Media	0	5e-04	0.9142	0.0853	0	0	0	0	0
s10p6_s10p6_CATAGCCGCCCGGGAT-1	s10p6_CATAGCCGCCCGGGAT-1	wd3	p6	S7	0.9987	Fb	EC	Adventitia	8e-04	0.9987	0	4e-04	1e-04	0	0	0	0
s10p6_s10p6_CATAGCGTTGCCCACC-1	s10p6_CATAGCGTTGCCCACC-1	wd3	p6	S7	0.9491	MSC	SMC	Intima	0	1e-04	0.0509	0.9491	0	0	0	0	0
s10p6_s10p6_CATAGTCCACAAGAAC-1	s10p6_CATAGTCCACAAGAAC-1	wd3	p6	S7	0.8397	SMC	MSC	Media	1e-04	0.0112	0.8397	0.149	0	0	0	0	0
s10p6_s10p6_CATATAGGTACAGTCA-1	s10p6_CATATAGGTACAGTCA-1	wd3	p6	S7	0.9735	Fb	SMC	Media	0	0.9735	0.0265	0	0	0	0	0	0
s10p6_s10p6_CATATGTCAGGCTACG-1	s10p6_CATATGTCAGGCTACG-1	wd3	p6	S7	0.6863	MSC	SMC	Media	0	0	0.3075	0.6863	0	0.0062	0	0	0
s10p6_s10p6_CATCATTACCCTGAGG-1	s10p6_CATCATTACCCTGAGG-1	wd3	p6	S7	0.7318	Fb	SMC	Media	0	0.7318	0.2682	0	0	0	0	0	0
s10p6_s10p6_CATCCTCTCAAAGATC-1	s10p6_CATCCTCTCAAAGATC-1	wd3	p6	S7	0.7204	SMC	Fb	Media	0	0.1462	0.7204	0.1334	0	0	0	0	0
s10p6_s10p6_CATCGGACGGGTTAAT-1	s10p6_CATCGGACGGGTTAAT-1	wd3	p6	S7	0.5	Fb	Mp	Media	0.0014	0.5	0.0123	8e-04	0.4854	0	0	1e-04	0
s10p6_s10p6_CATCGTCCGGTTACTA-1	s10p6_CATCGTCCGGTTACTA-1	wd3	p6	S7	0.9958	Fb	EC	Adventitia	0.0026	0.9958	0	4e-04	9e-04	0	0	3e-04	0
s10p6_s10p6_CATCTGCAGGATCATT-1	s10p6_CATCTGCAGGATCATT-1	wd3	p6	S7	0.9993	Fb	EC	Adventitia	6e-04	0.9993	0	1e-04	0	0	0	0	0
s10p6_s10p6_CATCTTACACCACCTC-1	s10p6_CATCTTACACCACCTC-1	wd3	p6	S7	0.5533	Mp	Fb	Adventitia	0.0763	0.3606	0	0.0095	0.5533	3e-04	0	1e-04	0
s10p6_s10p6_CATGACTTCGCTGAAT-1	s10p6_CATGACTTCGCTGAAT-1	wd3	p6	S7	0.9988	Plasma	Mp	Adventitia	1e-04	0	0	0	0.0012	0	0	0.9988	0
s10p6_s10p6_CATGAGATGCACTCTC-1	s10p6_CATGAGATGCACTCTC-1	wd3	p6	S7	0.6851	SMC	Fb	Media	0.0039	0.3095	0.6851	0	0.0012	0	0	0	3e-04
s10p6_s10p6_CATGATGGAAGTTAGC-1	s10p6_CATGATGGAAGTTAGC-1	wd3	p6	S7	0.5023	Plasma	Mp	Media	1e-04	0	0	0	0.4977	0	0	0.5023	0
s10p6_s10p6_CATGCCAACTCGCAAA-1	s10p6_CATGCCAACTCGCAAA-1	wd3	p6	S7	0.5639	SMC	Fb	Media	0	0.4108	0.5639	0	0.0245	0	0	9e-04	0
s10p6_s10p6_CATGGATTGTCTTCCG-1	s10p6_CATGGATTGTCTTCCG-1	wd3	p6	S7	0.8251	Fb	SMC	Media	4e-04	0.8251	0.1736	2e-04	0	0	3e-04	3e-04	0
s10p6_s10p6_CATGGGTATGCCTTAT-1	s10p6_CATGGGTATGCCTTAT-1	wd3	p6	S7	0.6242	SMC	MSC	Media	0	0	0.6242	0.3758	0	0	0	0	0
s10p6_s10p6_CATGGTAAGTAGCGTT-1	s10p6_CATGGTAAGTAGCGTT-1	wd3	p6	S7	0.6039	MSC	SMC	Media	0	0.0094	0.3856	0.6039	0.001	0	0	0	0
s10p6_s10p6_CATGGTCTAGATACCG-1	s10p6_CATGGTCTAGATACCG-1	wd3	p6	S7	1	Fb	EC	Adventitia	0	1	0	0	0	0	0	0	0
s10p6_s10p6_CATGTAAGAGACATTT-1	s10p6_CATGTAAGAGACATTT-1	wd3	p6	S7	0.7019	SMC	MSC	Media	0.0774	0.0743	0.7019	0.1138	0.032	0	0	5e-04	0
s10p6_s10p6_CATGTCTCATTTATGG-1	s10p6_CATGTCTCATTTATGG-1	wd3	p6	S7	0.9975	Fb	SMC	Media	2e-04	0.9975	0.0013	8e-04	0	1e-04	0	0	0
s10p6_s10p6_CATTATGCTTGTTGTG-1	s10p6_CATTATGCTTGTTGTG-1	wd3	p6	S7	1	Fb	EC	Adventitia	0	1	0	0	0	0	0	0	0
s10p6_s10p6_CATTGCGAAATGGGCG-1	s10p6_CATTGCGAAATGGGCG-1	wd3	p6	S7	1	Plasma	EC	Media	0	0	0	0	0	0	0	1	0
s10p6_s10p6_CATTTAGCGGACCATG-1	s10p6_CATTTAGCGGACCATG-1	wd3	p6	S7	1	Fb	EC	Adventitia	0	1	0	0	0	0	0	0	0
s10p6_s10p6_CATTTGAGTGGTACGT-1	s10p6_CATTTGAGTGGTACGT-1	wd3	p6	S7	0.9313	Fb	SMC	Media	0	0.9313	0.0687	0	0	0	0	0	0
s10p6_s10p6_CCAAACAGAACCCTCG-1	s10p6_CCAAACAGAACCCTCG-1	wd3	p6	S7	1	Fb	EC	Adventitia	0	1	0	0	0	0	0	0	0
s10p6_s10p6_CCAACGATGCACTGAT-1	s10p6_CCAACGATGCACTGAT-1	wd3	p6	S7	0.9925	Fb	EC	Adventitia	0.0072	0.9925	2e-04	1e-04	0	0	0	0	0
s10p6_s10p6_CCAAGAAAGTGGGCGA-1	s10p6_CCAAGAAAGTGGGCGA-1	wd3	p6	S7	0.5954	MSC	SMC	Media	0	0.0163	0.3639	0.5954	0.0059	0.0185	0	0	0
s10p6_s10p6_CCAAGCGTAACTCGTA-1	s10p6_CCAAGCGTAACTCGTA-1	wd3	p6	S7	0.9497	Fb	Bcell	Adventitia	0	0.9497	0	0	0	0.05	0	2e-04	0
s10p6_s10p6_CCAATAGTGCCGTCGA-1	s10p6_CCAATAGTGCCGTCGA-1	wd3	p6	S7	1	Mp	EC	Adventitia	0	0	0	0	1	0	0	0	0
s10p6_s10p6_CCAATGTCACAGCAAG-1	s10p6_CCAATGTCACAGCAAG-1	wd3	p6	S7	0.9953	Plasma	SMC	Media	4e-04	0	0.003	0	8e-04	5e-04	0	0.9953	0
s10p6_s10p6_CCAATTGAATGTTAAT-1	s10p6_CCAATTGAATGTTAAT-1	wd3	p6	S7	0.655	Fb	MSC	Adventitia	0.0763	0.655	0	0.2687	0	0	0	0	0
s10p6_s10p6_CCACAATGTACGTCTT-1	s10p6_CCACAATGTACGTCTT-1	wd3	p6	S7	0.638	Plasma	Fb	Adventitia	3e-04	0.3584	1e-04	0	5e-04	0.0026	0	0.638	0
s10p6_s10p6_CCACACTGAGATATTA-1	s10p6_CCACACTGAGATATTA-1	wd3	p6	S7	0.9841	SMC	MSC	Media	0.003	0.0016	0.9841	0.0083	0.0022	0	0	7e-04	0
s10p6_s10p6_CCACAGTACCCATCCT-1	s10p6_CCACAGTACCCATCCT-1	wd3	p6	S7	1	Plasma	EC	Media	0	0	0	0	0	0	0	1	0
s10p6_s10p6_CCACCAACTTTACTGT-1	s10p6_CCACCAACTTTACTGT-1	wd3	p6	S7	0.9972	Plasma	Fb	Media	0	0.0011	7e-04	5e-04	1e-04	0	0	0.9972	4e-04
s10p6_s10p6_CCACCCAAGGAAAGTG-1	s10p6_CCACCCAAGGAAAGTG-1	wd3	p6	S7	0.4666	MSC	EC	Adventitia	0.4141	0	0.1193	0.4666	0	0	0	0	0
s10p6_s10p6_CCACGAATTTAACCTC-1	s10p6_CCACGAATTTAACCTC-1	wd3	p6	S7	0.9945	Fb	EC	Adventitia	0.0025	0.9945	4e-04	5e-04	5e-04	0	4e-04	1e-04	0.0013
s10p6_s10p6_CCACGGAGCCATAAGA-1	s10p6_CCACGGAGCCATAAGA-1	wd3	p6	S7	0.9995	Plasma	SMC	Media	2e-04	0	3e-04	0	0	0	0	0.9995	0
s10p6_s10p6_CCACGGTGCCCGGTAG-1	s10p6_CCACGGTGCCCGGTAG-1	wd3	p6	S7	0.9929	Plasma	Mp	Adventitia	1e-04	0	0	0	0.0069	0	0	0.9929	0
s10p6_s10p6_CCACTGGTGGCTGGTT-1	s10p6_CCACTGGTGGCTGGTT-1	wd3	p6	S7	0.7305	Fb	SMC	Media	0	0.7305	0.2695	0	0	0	0	0	0
s10p6_s10p6_CCACTGTTTGGATTAA-1	s10p6_CCACTGTTTGGATTAA-1	wd3	p6	S7	0.985	Plasma	Fb	Media	0	0.015	0	0	0	0	0	0.985	0
s10p6_s10p6_CCAGAAAGCAACTCAT-1	s10p6_CCAGAAAGCAACTCAT-1	wd3	p6	S7	0.9302	SMC	Fb	Intima	0	0.0682	0.9302	0.0015	0	0	0	0	0
s10p6_s10p6_CCAGAGACAAAGCCGG-1	s10p6_CCAGAGACAAAGCCGG-1	wd3	p6	S7	0.9987	Plasma	Bcell	Adventitia	0	0	0	0	0	0.0011	0	0.9987	1e-04
s10p6_s10p6_CCAGATAGTTGAGTGA-1	s10p6_CCAGATAGTTGAGTGA-1	wd3	p6	S7	0.5124	Fb	MSC	Adventitia	0.0032	0.5124	0	0.4817	0.001	0.0016	1e-04	0	0
s10p6_s10p6_CCAGCCTGGACCAATA-1	s10p6_CCAGCCTGGACCAATA-1	wd3	p6	S7	0.9785	Fb	SMC	Adventitia	0.0015	0.9785	0.0174	8e-04	0.0012	0	3e-04	3e-04	0
s10p6_s10p6_CCAGCTGATGGTACTT-1	s10p6_CCAGCTGATGGTACTT-1	wd3	p6	S7	0.992	EC	SMC	Media	0.992	5e-04	0.0039	0.001	0.0025	0	0	1e-04	0
s10p6_s10p6_CCAGCTTCCGCCCGCA-1	s10p6_CCAGCTTCCGCCCGCA-1	wd3	p6	S7	0.4403	MSC	Fb	Adventitia	0.0112	0.2919	0.248	0.4403	0.0086	0	0	1e-04	0
s10p6_s10p6_CCAGGGACGTGGCCTC-1	s10p6_CCAGGGACGTGGCCTC-1	wd3	p6	S7	0.9999	Mp	Bcell	Adventitia	0	0	0	0	0.9999	1e-04	0	0	0
s10p6_s10p6_CCAGTAGTCTGATCCA-1	s10p6_CCAGTAGTCTGATCCA-1	wd3	p6	S7	0.996	Plasma	EC	Adventitia	0.0018	7e-04	9e-04	5e-04	1e-04	0	0	0.996	0
s10p6_s10p6_CCATATGGAAACTATA-1	s10p6_CCATATGGAAACTATA-1	wd3	p6	S7	0.9883	SMC	Bcell	Media	7e-04	0.003	0.9883	0.0029	4e-04	0.0042	0	5e-04	0
s10p6_s10p6_CCATCGCAGTTAAACT-1	s10p6_CCATCGCAGTTAAACT-1	wd3	p6	S7	1	SMC	EC	Media	0	0	1	0	0	0	0	0	0
s10p6_s10p6_CCATCTCACCAGTGAA-1	s10p6_CCATCTCACCAGTGAA-1	wd3	p6	S7	1	EC	Fb	Adventitia	1	0	0	0	0	0	0	0	0
s10p6_s10p6_CCATGCCCTAGATTTC-1	s10p6_CCATGCCCTAGATTTC-1	wd3	p6	S7	0.6562	Fb	SMC	Media	0	0.6562	0.3438	0	0	0	0	0	0
s10p6_s10p6_CCATGCCTGTTTAGTA-1	s10p6_CCATGCCTGTTTAGTA-1	wd3	p6	S7	0.9996	SMC	Fb	Adventitia	0	4e-04	0.9996	0	0	0	0	0	0
s10p6_s10p6_CCATGCTCTGCAGGAA-1	s10p6_CCATGCTCTGCAGGAA-1	wd3	p6	S7	0.9976	Plasma	EC	Adventitia	0.0023	1e-04	0	0	0	0	0	0.9976	0
s10p6_s10p6_CCATGGCCCTTGTACC-1	s10p6_CCATGGCCCTTGTACC-1	wd3	p6	S7	0.8902	SMC	Fb	Adventitia	0	0.1024	0.8902	0.0075	0	0	0	0	0
s10p6_s10p6_CCATTAGCGATAATCC-1	s10p6_CCATTAGCGATAATCC-1	wd3	p6	S7	1	SMC	EC	Adventitia	0	0	1	0	0	0	0	0	0
s10p6_s10p6_CCATTCCCTGCCCACA-1	s10p6_CCATTCCCTGCCCACA-1	wd3	p6	S7	0.5837	Fb	SMC	Adventitia	4e-04	0.5837	0.1796	0.0845	0.0791	0	0.0712	0.0015	0
s10p6_s10p6_CCATTTCTACCTATTA-1	s10p6_CCATTTCTACCTATTA-1	wd3	p6	S7	0.7239	SMC	Fb	Media	0.0613	0.1157	0.7239	0.0091	0.09	0	0	0	0
s10p6_s10p6_CCCAAACATGCTGCTC-1	s10p6_CCCAAACATGCTGCTC-1	wd3	p6	S7	0.9998	EC	Fb	Adventitia	0.9998	2e-04	0	0	0	0	0	0	0
s10p6_s10p6_CCCAACATACGTCGCG-1	s10p6_CCCAACATACGTCGCG-1	wd3	p6	S7	1	EC	Fb	Media	1	0	0	0	0	0	0	0	0
s10p6_s10p6_CCCAGTTAAGGCGCCG-1	s10p6_CCCAGTTAAGGCGCCG-1	wd3	p6	S7	0.8313	Fb	Plasma	Media	3e-04	0.8313	0	0.0053	0	0.0043	0	0.1588	0
s10p6_s10p6_CCCGAAGTTTCGCGAA-1	s10p6_CCCGAAGTTTCGCGAA-1	wd3	p6	S7	1	EC	Fb	Media	1	0	0	0	0	0	0	0	0
s10p6_s10p6_CCCGCAGCGCGAACTA-1	s10p6_CCCGCAGCGCGAACTA-1	wd3	p6	S7	0.9991	Plasma	EC	Media	7e-04	0	1e-04	0	0	0	0	0.9991	0
s10p6_s10p6_CCCGGTGGAAGAACCT-1	s10p6_CCCGGTGGAAGAACCT-1	wd3	p6	S7	1	Fb	EC	Adventitia	0	1	0	0	0	0	0	0	0
s10p6_s10p6_CCCGTAAGTCTAGGCC-1	s10p6_CCCGTAAGTCTAGGCC-1	wd3	p6	S7	0.9937	Fb	SMC	Media	0	0.9937	0.0037	0.0026	0	0	0	0	0
s10p6_s10p6_CCCGTCAGCGTCTGAC-1	s10p6_CCCGTCAGCGTCTGAC-1	wd3	p6	S7	1	Fb	EC	Adventitia	0	1	0	0	0	0	0	0	0
s10p6_s10p6_CCCTCCTCGCTCGTAT-1	s10p6_CCCTCCTCGCTCGTAT-1	wd3	p6	S7	0.9785	Plasma	Fb	Media	7e-04	0.0205	0	0	2e-04	0	0	0.9785	0
s10p6_s10p6_CCCTGAAATGAGTTGA-1	s10p6_CCCTGAAATGAGTTGA-1	wd3	p6	S7	0.9302	Mp	Bcell	Adventitia	0.0228	0.017	0.0018	0	0.9302	0.0281	0	0	0
s10p6_s10p6_CCCTGACTAACAAATT-1	s10p6_CCCTGACTAACAAATT-1	wd3	p6	S7	0.851	MSC	SMC	Media	0	0.0084	0.1406	0.851	0	0	0	0	0
s10p6_s10p6_CCCTGCCCAATCCGCT-1	s10p6_CCCTGCCCAATCCGCT-1	wd3	p6	S7	0.9999	Plasma	EC	Media	1e-04	0	0	0	0	0	0	0.9999	0
s10p6_s10p6_CCCTGCGCTACGCATA-1	s10p6_CCCTGCGCTACGCATA-1	wd3	p6	S7	0.5874	SMC	Fb	Media	0	0.4126	0.5874	0	0	0	0	0	0
s10p6_s10p6_CCCTTTGACAGGTCTT-1	s10p6_CCCTTTGACAGGTCTT-1	wd3	p6	S7	0.9431	SMC	Bcell	Media	0	0.0016	0.9431	0	2e-04	0.055	0	0	0
s10p6_s10p6_CCGAACACTGGGCCTC-1	s10p6_CCGAACACTGGGCCTC-1	wd3	p6	S7	0.7419	SMC	MSC	Media	0.0018	0.013	0.7419	0.1968	0.0092	0	0.0373	1e-04	0
s10p6_s10p6_CCGAACCTTCCCGGCC-1	s10p6_CCGAACCTTCCCGGCC-1	wd3	p6	S7	0.9874	Mp	SMC	Media	0.0043	0.0012	0.0049	0.002	0.9874	0	0	1e-04	0
s10p6_s10p6_CCGAAGTATATTGTTC-1	s10p6_CCGAAGTATATTGTTC-1	wd3	p6	S7	0.9999	EC	Fb	Adventitia	0.9999	0	0	0	0	0	0	0	0
s10p6_s10p6_CCGACAAAGGGAGTGC-1	s10p6_CCGACAAAGGGAGTGC-1	wd3	p6	S7	0.7883	Mp	Fb	Media	0.0382	0.1658	0.0077	0	0.7883	0	0	0	0
s10p6_s10p6_CCGATCTCAACCTTAT-1	s10p6_CCGATCTCAACCTTAT-1	wd3	p6	S7	1	Fb	EC	Adventitia	0	1	0	0	0	0	0	0	0
s10p6_s10p6_CCGATTCGAGGGACCC-1	s10p6_CCGATTCGAGGGACCC-1	wd3	p6	S7	0.8515	Fb	SMC	Media	0	0.8515	0.1485	0	0	0	0	0	0
s10p6_s10p6_CCGCACAAAGACCAAC-1	s10p6_CCGCACAAAGACCAAC-1	wd3	p6	S7	0.6682	Fb	Mp	Adventitia	0.0094	0.6682	0	0	0.3196	9e-04	2e-04	0.0013	4e-04
s10p6_s10p6_CCGCACGTGACCTCGG-1	s10p6_CCGCACGTGACCTCGG-1	wd3	p6	S7	1	Fb	EC	Adventitia	0	1	0	0	0	0	0	0	0
s10p6_s10p6_CCGCATGTGGTACGAT-1	s10p6_CCGCATGTGGTACGAT-1	wd3	p6	S7	0.9608	SMC	Fb	Media	0	0.0392	0.9608	0	0	0	0	0	0
s10p6_s10p6_CCGCGGAATGCGTCAC-1	s10p6_CCGCGGAATGCGTCAC-1	wd3	p6	S7	1	SMC	EC	Media	0	0	1	0	0	0	0	0	0
s10p6_s10p6_CCGCGGGTACGAAGAA-1	s10p6_CCGCGGGTACGAAGAA-1	wd3	p6	S7	0.997	SMC	Fb	Adventitia	0	0.003	0.997	0	0	0	0	0	0
s10p6_s10p6_CCGCGTAGGTAAGGGC-1	s10p6_CCGCGTAGGTAAGGGC-1	wd3	p6	S7	0.5001	SMC	Fb	Adventitia	0	0.4999	0.5001	0	0	0	0	0	0
s10p6_s10p6_CCGCTATCAGCACCAG-1	s10p6_CCGCTATCAGCACCAG-1	wd3	p6	S7	1	Fb	EC	Media	0	1	0	0	0	0	0	0	0
s10p6_s10p6_CCGCTCTTCCGAACTA-1	s10p6_CCGCTCTTCCGAACTA-1	wd3	p6	S7	0.9993	SMC	Fb	Intima	0	7e-04	0.9993	0	0	0	0	0	0
s10p6_s10p6_CCGCTTACCTCACTCT-1	s10p6_CCGCTTACCTCACTCT-1	wd3	p6	S7	1	SMC	EC	Media	0	0	1	0	0	0	0	0	0
s10p6_s10p6_CCGGAATGGTTTCAGT-1	s10p6_CCGGAATGGTTTCAGT-1	wd3	p6	S7	0.9032	Plasma	SMC	Adventitia	7e-04	0.0261	0.0676	9e-04	0.0013	1e-04	0	0.9032	0
s10p6_s10p6_CCGGAGCGTACTTTCT-1	s10p6_CCGGAGCGTACTTTCT-1	wd3	p6	S7	0.7012	Mp	EC	Intima	0.2737	0	0	0.025	0.7012	0	0	0	0
s10p6_s10p6_CCGGCGTGAGACTCTG-1	s10p6_CCGGCGTGAGACTCTG-1	wd3	p6	S7	0.9998	SMC	MSC	Intima	0	0	0.9998	2e-04	0	0	0	0	0
s10p6_s10p6_CCGGGCGGTCTCGTCA-1	s10p6_CCGGGCGGTCTCGTCA-1	wd3	p6	S7	1	Fb	EC	Adventitia	0	1	0	0	0	0	0	0	0
s10p6_s10p6_CCGGGCTGCTCCATAC-1	s10p6_CCGGGCTGCTCCATAC-1	wd3	p6	S7	0.8788	Plasma	Fb	Adventitia	5e-04	0.1033	0.0092	5e-04	0.0072	0	0	0.8788	5e-04
s10p6_s10p6_CCGTAAGTTGGTCCCA-1	s10p6_CCGTAAGTTGGTCCCA-1	wd3	p6	S7	0.8387	Fb	Mp	Adventitia	0.0192	0.8387	0	0.0457	0.0918	0	0	0.0045	0
s10p6_s10p6_CCGTAGGAAATCCCTG-1	s10p6_CCGTAGGAAATCCCTG-1	wd3	p6	S7	0.9973	SMC	Fb	Media	0	0.0027	0.9973	0	0	0	0	0	0
s10p6_s10p6_CCGTAGGGTTGTTTAC-1	s10p6_CCGTAGGGTTGTTTAC-1	wd3	p6	S7	1	SMC	EC	Media	0	0	1	0	0	0	0	0	0
s10p6_s10p6_CCGTATCTCGTCGTAG-1	s10p6_CCGTATCTCGTCGTAG-1	wd3	p6	S7	1	Fb	EC	Intima	0	1	0	0	0	0	0	0	0
s10p6_s10p6_CCGTGTTAAATTCCAT-1	s10p6_CCGTGTTAAATTCCAT-1	wd3	p6	S7	0.7371	SMC	MSC	Media	0	0	0.7371	0.2629	0	0	0	0	0
s10p6_s10p6_CCGTTCCGAATCTCGG-1	s10p6_CCGTTCCGAATCTCGG-1	wd3	p6	S7	1	NK	EC	Media	0	0	0	0	0	0	1	0	0
s10p6_s10p6_CCTAAATTAACGGTTC-1	s10p6_CCTAAATTAACGGTTC-1	wd3	p6	S7	0.3621	MSC	SMC	Media	0	0.2486	0.3559	0.3621	0.0133	0.0011	0.0173	0.0017	0
s10p6_s10p6_CCTAACCCAAACAAGT-1	s10p6_CCTAACCCAAACAAGT-1	wd3	p6	S7	0.5922	Fb	SMC	Media	0	0.5922	0.4078	0	0	0	0	0	0
s10p6_s10p6_CCTACATTCACAGACG-1	s10p6_CCTACATTCACAGACG-1	wd3	p6	S7	0.9347	SMC	Mp	Intima	0.0038	0.0203	0.9347	0	0.0383	0	0	0.0028	0
s10p6_s10p6_CCTACTGCTTACACTT-1	s10p6_CCTACTGCTTACACTT-1	wd3	p6	S7	0.9966	Plasma	EC	Adventitia	0.0019	9e-04	6e-04	1e-04	0	0	0	0.9966	0
s10p6_s10p6_CCTAGGCGTAGCGATC-1	s10p6_CCTAGGCGTAGCGATC-1	wd3	p6	S7	1	Fb	EC	Adventitia	0	1	0	0	0	0	0	0	0
s10p6_s10p6_CCTATAATGAGTGCCC-1	s10p6_CCTATAATGAGTGCCC-1	wd3	p6	S7	0.9996	SMC	MSC	Media	1e-04	0	0.9996	2e-04	0	0	0	1e-04	0
s10p6_s10p6_CCTATACCGTCCTGTC-1	s10p6_CCTATACCGTCCTGTC-1	wd3	p6	S7	0.5164	Fb	Mp	Intima	0	0.5164	0	0	0.4836	0	0	0	0
s10p6_s10p6_CCTATGGGTTACCGTC-1	s10p6_CCTATGGGTTACCGTC-1	wd3	p6	S7	0.3463	MSC	Fb	Adventitia	0.0123	0.33	0.1847	0.3463	0.0216	0.1052	0	0	0
s10p6_s10p6_CCTATGTCCACTCCAC-1	s10p6_CCTATGTCCACTCCAC-1	wd3	p6	S7	1	SMC	EC	Intima	0	0	1	0	0	0	0	0	0
s10p6_s10p6_CCTCCGACAATTCAAG-1	s10p6_CCTCCGACAATTCAAG-1	wd3	p6	S7	0.9899	SMC	MSC	Adventitia	2e-04	0	0.9899	0.0097	0	0	0	2e-04	0
s10p6_s10p6_CCTCCTGTTGTGTCGT-1	s10p6_CCTCCTGTTGTGTCGT-1	wd3	p6	S7	0.5267	MSC	SMC	Intima	0	0	0.4733	0.5267	0	0	0	0	0
s10p6_s10p6_CCTCGCGCTGTGCGAT-1	s10p6_CCTCGCGCTGTGCGAT-1	wd3	p6	S7	1	SMC	EC	Intima	0	0	1	0	0	0	0	0	0
s10p6_s10p6_CCTCGGACCGGGATAG-1	s10p6_CCTCGGACCGGGATAG-1	wd3	p6	S7	0.7723	SMC	Fb	Media	0	0.2277	0.7723	0	0	0	0	0	0
s10p6_s10p6_CCTCTAATCTGCCAAG-1	s10p6_CCTCTAATCTGCCAAG-1	wd3	p6	S7	1	Fb	EC	Adventitia	0	1	0	0	0	0	0	0	0
s10p6_s10p6_CCTCTATCGATTAGCA-1	s10p6_CCTCTATCGATTAGCA-1	wd3	p6	S7	1	Fb	EC	Intima	0	1	0	0	0	0	0	0	0
s10p6_s10p6_CCTCTCTCCCATCTAG-1	s10p6_CCTCTCTCCCATCTAG-1	wd3	p6	S7	0.9991	Fb	Mp	Media	0	0.9991	0	0	4e-04	1e-04	0	4e-04	0
s10p6_s10p6_CCTCTGTACTATTCTA-1	s10p6_CCTCTGTACTATTCTA-1	wd3	p6	S7	0.8117	SMC	Mp	Media	0	0.0301	0.8117	0.0489	0.1092	0	0	0	0
s10p6_s10p6_CCTGAACGATATATTC-1	s10p6_CCTGAACGATATATTC-1	wd3	p6	S7	1	Fb	EC	Adventitia	0	1	0	0	0	0	0	0	0
s10p6_s10p6_CCTGAATATTTACATA-1	s10p6_CCTGAATATTTACATA-1	wd3	p6	S7	0.5438	EC	MSC	Adventitia	0.5438	0.0065	0	0.4497	0	0	0	0	0
s10p6_s10p6_CCTGACCACCGATGGT-1	s10p6_CCTGACCACCGATGGT-1	wd3	p6	S7	1	Plasma	EC	Media	0	0	0	0	0	0	0	1	0
s10p6_s10p6_CCTGCGTTCTACGCTT-1	s10p6_CCTGCGTTCTACGCTT-1	wd3	p6	S7	0.8042	Fb	Mp	Media	3e-04	0.8042	0	0.0901	0.1054	0	0	0	0
s10p6_s10p6_CCTGCTATTTGAGAAG-1	s10p6_CCTGCTATTTGAGAAG-1	wd3	p6	S7	1	Mp	EC	Adventitia	0	0	0	0	1	0	0	0	0
s10p6_s10p6_CCTGGCTAGACCCGCC-1	s10p6_CCTGGCTAGACCCGCC-1	wd3	p6	S7	0.8015	EC	Plasma	Adventitia	0.8015	3e-04	0	1e-04	0.0021	5e-04	0	0.1956	0
s10p6_s10p6_CCTGGTCGAATGTGGG-1	s10p6_CCTGGTCGAATGTGGG-1	wd3	p6	S7	0.5638	MSC	SMC	Intima	1e-04	0	0.4352	0.5638	8e-04	0	0	0	0
s10p6_s10p6_CCTGTAAGACATGATA-1	s10p6_CCTGTAAGACATGATA-1	wd3	p6	S7	0.9885	Fb	Plasma	Media	0	0.9885	0	0	0.0049	0	0	0.0066	0
s10p6_s10p6_CCTGTACTCACGCCCA-1	s10p6_CCTGTACTCACGCCCA-1	wd3	p6	S7	0.9805	Bcell	Mp	Media	0	0	0.0023	0.002	0.0073	0.9805	0.0036	0	0.0042
s10p6_s10p6_CCTGTCACCCGGGCTC-1	s10p6_CCTGTCACCCGGGCTC-1	wd3	p6	S7	1	Fb	EC	Adventitia	0	1	0	0	0	0	0	0	0
s10p6_s10p6_CCTGTCGCCCGTAAAT-1	s10p6_CCTGTCGCCCGTAAAT-1	wd3	p6	S7	0.5018	Fb	SMC	Adventitia	0	0.5018	0.4981	0	0	1e-04	0	0	0
s10p6_s10p6_CCTGTTTGAAGACACG-1	s10p6_CCTGTTTGAAGACACG-1	wd3	p6	S7	0.604	SMC	Fb	Media	0.0345	0.2444	0.604	0.0934	0.0058	0	0.018	0	0
s10p6_s10p6_CCTTCTCAGCGTTCCT-1	s10p6_CCTTCTCAGCGTTCCT-1	wd3	p6	S7	0.502	Fb	SMC	Media	0	0.502	0.498	0	0	0	0	0	0
s10p6_s10p6_CCTTGACCACTTTATT-1	s10p6_CCTTGACCACTTTATT-1	wd3	p6	S7	1	Mp	EC	Media	0	0	0	0	1	0	0	0	0
s10p6_s10p6_CGAAACGCAATTCATG-1	s10p6_CGAAACGCAATTCATG-1	wd3	p6	S7	0.9253	Fb	SMC	Media	0	0.9253	0.0747	0	0	0	0	0	0
s10p6_s10p6_CGAACAGTATGGGCGT-1	s10p6_CGAACAGTATGGGCGT-1	wd3	p6	S7	0.9982	EC	Plasma	Media	0.9982	0	2e-04	0	0	0	0	0.0015	0
s10p6_s10p6_CGAACCCGCATGCGTC-1	s10p6_CGAACCCGCATGCGTC-1	wd3	p6	S7	0.7754	Fb	SMC	Media	1e-04	0.7754	0.2234	0	9e-04	0	0	2e-04	0
s10p6_s10p6_CGAACGGCCGGACAAC-1	s10p6_CGAACGGCCGGACAAC-1	wd3	p6	S7	0.4681	Fb	MSC	Intima	0.0786	0.4681	0.0856	0.365	0.0024	0	0	3e-04	0
s10p6_s10p6_CGAAGTTGCTCTGTGT-1	s10p6_CGAAGTTGCTCTGTGT-1	wd3	p6	S7	0.9999	Plasma	EC	Adventitia	0	0	0	0	0	0	0	0.9999	0
s10p6_s10p6_CGACAATTTGATCTAA-1	s10p6_CGACAATTTGATCTAA-1	wd3	p6	S7	0.9988	Fb	EC	Adventitia	5e-04	0.9988	0	0	3e-04	0	0	4e-04	0
s10p6_s10p6_CGACACGCTCCGACAG-1	s10p6_CGACACGCTCCGACAG-1	wd3	p6	S7	0.9974	Fb	MSC	Media	0	0.9974	3e-04	0.0023	0	0	0	0	0
s10p6_s10p6_CGACAGTTCGCGTTAT-1	s10p6_CGACAGTTCGCGTTAT-1	wd3	p6	S7	0.8515	Fb	SMC	Media	2e-04	0.8515	0.0728	0.0014	0.0587	0.0151	0	3e-04	0
s10p6_s10p6_CGACCCTTAACGCCGG-1	s10p6_CGACCCTTAACGCCGG-1	wd3	p6	S7	0.486	SMC	Mp	Intima	0.0013	0.026	0.486	0.0088	0.4119	0	0	0.0036	0.0622
s10p6_s10p6_CGAGACCCTAGAGTGT-1	s10p6_CGAGACCCTAGAGTGT-1	wd3	p6	S7	0.6228	Fb	SMC	Media	0	0.6228	0.3772	0	0	0	0	0	0
s10p6_s10p6_CGAGAGATGTGAACCT-1	s10p6_CGAGAGATGTGAACCT-1	wd3	p6	S7	1	Fb	EC	Adventitia	0	1	0	0	0	0	0	0	0
s10p6_s10p6_CGAGAGCGCGTAGATA-1	s10p6_CGAGAGCGCGTAGATA-1	wd3	p6	S7	0.512	Fb	SMC	Media	0.029	0.512	0.2887	6e-04	0.1204	0.0268	0.0222	3e-04	0
s10p6_s10p6_CGAGAGGGTAGCCGCG-1	s10p6_CGAGAGGGTAGCCGCG-1	wd3	p6	S7	0.9757	SMC	MSC	Media	0.0032	0.0011	0.9757	0.0198	0	0	0	2e-04	0
s10p6_s10p6_CGAGCACTTCAAGTTT-1	s10p6_CGAGCACTTCAAGTTT-1	wd3	p6	S7	0.8174	EC	MSC	Adventitia	0.8174	0	0	0.1061	0.0472	1e-04	0.0118	0.0021	0.0152
s10p6_s10p6_CGAGGCTAAATATGGC-1	s10p6_CGAGGCTAAATATGGC-1	wd3	p6	S7	0.9577	Mp	SMC	Adventitia	0	0	0.0406	0	0.9577	0.0016	0	0	0
s10p6_s10p6_CGAGGGACTGCGGTCG-1	s10p6_CGAGGGACTGCGGTCG-1	wd3	p6	S7	0.9992	Plasma	Tcell	Adventitia	0	0	0	0	0	0	0	0.9992	8e-04
s10p6_s10p6_CGAGTACTAAAGAGGA-1	s10p6_CGAGTACTAAAGAGGA-1	wd3	p6	S7	0.6052	SMC	MSC	Media	9e-04	0	0.6052	0.3939	0	0	0	0	0
s10p6_s10p6_CGAGTTCTGTCCCACC-1	s10p6_CGAGTTCTGTCCCACC-1	wd3	p6	S7	1	Fb	EC	Adventitia	0	1	0	0	0	0	0	0	0
s10p6_s10p6_CGAGTTTATCGGACTG-1	s10p6_CGAGTTTATCGGACTG-1	wd3	p6	S7	0.6251	EC	Fb	Adventitia	0.6251	0.3741	5e-04	1e-04	0	0	0	2e-04	0
s10p6_s10p6_CGATACCTCGCGGACA-1	s10p6_CGATACCTCGCGGACA-1	wd3	p6	S7	0.6217	Fb	SMC	Media	0	0.6217	0.3783	0	0	0	0	0	0
s10p6_s10p6_CGATCCGACCCAGTGC-1	s10p6_CGATCCGACCCAGTGC-1	wd3	p6	S7	0.9977	Fb	SMC	Media	0	0.9977	0.0023	0	0	0	0	0	0
s10p6_s10p6_CGATCTGTTGGAGGAC-1	s10p6_CGATCTGTTGGAGGAC-1	wd3	p6	S7	0.4525	Fb	SMC	Media	0	0.4525	0.4273	0.0566	0.0631	0	0	5e-04	0
s10p6_s10p6_CGATTAAATATCTCCT-1	s10p6_CGATTAAATATCTCCT-1	wd3	p6	S7	0.9993	EC	MSC	Media	0.9993	0	0	7e-04	0	0	0	0	0
s10p6_s10p6_CGATTCGCCTGGCTGC-1	s10p6_CGATTCGCCTGGCTGC-1	wd3	p6	S7	0.6085	Mp	SMC	Media	0.0157	0.0463	0.1708	0.1267	0.6085	0.0313	0	6e-04	0
s10p6_s10p6_CGCAAACACGAGTTAC-1	s10p6_CGCAAACACGAGTTAC-1	wd3	p6	S7	0.9867	Mp	Tcell	Adventitia	0.0016	2e-04	0	0	0.9867	0	0	0	0.0115
s10p6_s10p6_CGCAATTACTTTCGGT-1	s10p6_CGCAATTACTTTCGGT-1	wd3	p6	S7	0.7972	Plasma	Mp	Adventitia	0.0044	0.0495	0	0.0056	0.128	0.0153	0	0.7972	0
s10p6_s10p6_CGCAATTAGGGTAATA-1	s10p6_CGCAATTAGGGTAATA-1	wd3	p6	S7	0.9973	Plasma	Fb	Adventitia	0	0.0017	0	0	0	0.001	0	0.9973	0
s10p6_s10p6_CGCAATTCTACAATAA-1	s10p6_CGCAATTCTACAATAA-1	wd3	p6	S7	0.6657	Mp	Fb	Adventitia	5e-04	0.3105	0.0095	0	0.6657	0.0138	0	0	0
s10p6_s10p6_CGCACATGTCCACTAC-1	s10p6_CGCACATGTCCACTAC-1	wd3	p6	S7	1	Mp	EC	Adventitia	0	0	0	0	1	0	0	0	0
s10p6_s10p6_CGCACGTGCGCTATCA-1	s10p6_CGCACGTGCGCTATCA-1	wd3	p6	S7	0.9989	Mp	MSC	Adventitia	0	0	0	0.0011	0.9989	0	0	0	0
s10p6_s10p6_CGCAGGCGATCCAAAC-1	s10p6_CGCAGGCGATCCAAAC-1	wd3	p6	S7	0.6166	Fb	SMC	Media	0	0.6166	0.3834	0	0	0	0	0	0
s10p6_s10p6_CGCATGGTGCGATGCT-1	s10p6_CGCATGGTGCGATGCT-1	wd3	p6	S7	1	SMC	EC	Media	0	0	1	0	0	0	0	0	0
s10p6_s10p6_CGCATTAGCTAATAGG-1	s10p6_CGCATTAGCTAATAGG-1	wd3	p6	S7	0.5936	Fb	SMC	Adventitia	0.001	0.5936	0.2491	0.1409	0.0071	0	0	0.0083	0
s10p6_s10p6_CGCCAAGAAGCCGAGT-1	s10p6_CGCCAAGAAGCCGAGT-1	wd3	p6	S7	0.366	MSC	SMC	Media	0.0267	0.2503	0.3375	0.366	0.0194	0	0	0	0
s10p6_s10p6_CGCCACAGGTCGCGAT-1	s10p6_CGCCACAGGTCGCGAT-1	wd3	p6	S7	0.8514	Fb	SMC	Intima	0.0017	0.8514	0.1468	0	0	0	1e-04	0	0
s10p6_s10p6_CGCCATCCGATTATGA-1	s10p6_CGCCATCCGATTATGA-1	wd3	p6	S7	1	Plasma	EC	Adventitia	0	0	0	0	0	0	0	1	0
s10p6_s10p6_CGCCCTTGAAGGCTGA-1	s10p6_CGCCCTTGAAGGCTGA-1	wd3	p6	S7	0.9432	Fb	EC	Adventitia	0.056	0.9432	0	6e-04	1e-04	0	0	1e-04	0
s10p6_s10p6_CGCCGCCCATGCCTGT-1	s10p6_CGCCGCCCATGCCTGT-1	wd3	p6	S7	1	Mp	EC	Adventitia	0	0	0	0	1	0	0	0	0
s10p6_s10p6_CGCCGTTCAGCATAGT-1	s10p6_CGCCGTTCAGCATAGT-1	wd3	p6	S7	0.7526	SMC	Fb	Media	0	0.2474	0.7526	0	0	0	0	0	0
s10p6_s10p6_CGCCTCCCTCCTCTAT-1	s10p6_CGCCTCCCTCCTCTAT-1	wd3	p6	S7	0.9997	Fb	EC	Media	3e-04	0.9997	0	0	0	0	0	0	0
s10p6_s10p6_CGCCTGGCCTACGTAA-1	s10p6_CGCCTGGCCTACGTAA-1	wd3	p6	S7	0.9999	SMC	Fb	Media	0	1e-04	0.9999	0	0	0	0	0	0
s10p6_s10p6_CGCGACACTGCGCAGC-1	s10p6_CGCGACACTGCGCAGC-1	wd3	p6	S7	1	Fb	EC	Adventitia	0	1	0	0	0	0	0	0	0
s10p6_s10p6_CGCGACCGCGACAGAT-1	s10p6_CGCGACCGCGACAGAT-1	wd3	p6	S7	0.5601	MSC	SMC	Media	0	0	0.4399	0.5601	0	0	0	0	0
s10p6_s10p6_CGCGCATGTTTGATTG-1	s10p6_CGCGCATGTTTGATTG-1	wd3	p6	S7	0.7118	SMC	MSC	Media	0.001	0.0335	0.7118	0.2486	0.0051	0	0	0	0
s10p6_s10p6_CGCGGCTCAACTTGAA-1	s10p6_CGCGGCTCAACTTGAA-1	wd3	p6	S7	0.9714	Fb	MSC	Adventitia	0.0016	0.9714	0.0051	0.0189	7e-04	0	0	0.0024	0
s10p6_s10p6_CGCGGGAATTAGGCAG-1	s10p6_CGCGGGAATTAGGCAG-1	wd3	p6	S7	0.5769	Fb	SMC	Adventitia	0.1337	0.5769	0.2894	0	0	0	0	0	0
s10p6_s10p6_CGCGTTCATGAAATAC-1	s10p6_CGCGTTCATGAAATAC-1	wd3	p6	S7	0.6089	Mp	Bcell	Adventitia	0	0.0346	0.0123	0	0.6089	0.3442	0	0	0
s10p6_s10p6_CGCTACGGGACATTTA-1	s10p6_CGCTACGGGACATTTA-1	wd3	p6	S7	0.9992	SMC	MSC	Media	0	0	0.9992	8e-04	0	0	0	0	0
s10p6_s10p6_CGCTAGAGACCGCTGC-1	s10p6_CGCTAGAGACCGCTGC-1	wd3	p6	S7	0.9985	Plasma	EC	Adventitia	9e-04	3e-04	0	3e-04	0	0	0	0.9985	0
s10p6_s10p6_CGCTATTCTTAGGCTC-1	s10p6_CGCTATTCTTAGGCTC-1	wd3	p6	S7	0.9757	SMC	EC	Media	0.0209	9e-04	0.9757	2e-04	0.002	0	0	3e-04	0
s10p6_s10p6_CGCTCGACATAATGAT-1	s10p6_CGCTCGACATAATGAT-1	wd3	p6	S7	0.8928	Fb	MSC	Adventitia	1e-04	0.8928	0.0036	0.0899	1e-04	0	0	0.0134	0
s10p6_s10p6_CGCTCTCCGTAGATTA-1	s10p6_CGCTCTCCGTAGATTA-1	wd3	p6	S7	0.8592	Fb	SMC	Adventitia	0	0.8592	0.1408	0	0	0	0	0	0
s10p6_s10p6_CGCTGGTGACTACCCT-1	s10p6_CGCTGGTGACTACCCT-1	wd3	p6	S7	0.9805	SMC	MSC	Media	0	0.0079	0.9805	0.0116	0	0	0	0	0
s10p6_s10p6_CGCTGTGACGCCGCAC-1	s10p6_CGCTGTGACGCCGCAC-1	wd3	p6	S7	0.9997	EC	Fb	Adventitia	0.9997	3e-04	0	0	0	0	0	0	0
s10p6_s10p6_CGCTTATTCCCGGTCG-1	s10p6_CGCTTATTCCCGGTCG-1	wd3	p6	S7	0.9601	SMC	Fb	Media	0	0.0399	0.9601	0	0	0	0	0	0
s10p6_s10p6_CGCTTTCTTGCATTCG-1	s10p6_CGCTTTCTTGCATTCG-1	wd3	p6	S7	0.989	Fb	MSC	Adventitia	2e-04	0.989	0	0.0095	0.0011	0	0	3e-04	0
s10p6_s10p6_CGGAACGTAAACATAG-1	s10p6_CGGAACGTAAACATAG-1	wd3	p6	S7	0.8311	MSC	Mp	Media	0.0428	0.0251	8e-04	0.8311	0.0998	0	0	5e-04	0
s10p6_s10p6_CGGAGCAATTTAATCG-1	s10p6_CGGAGCAATTTAATCG-1	wd3	p6	S7	0.9147	SMC	Tcell	Media	0	3e-04	0.9147	0	4e-04	0.0098	0	0	0.0747
s10p6_s10p6_CGGAGCATGGCGATCC-1	s10p6_CGGAGCATGGCGATCC-1	wd3	p6	S7	0.8005	Fb	SMC	Adventitia	0	0.8005	0.1995	0	0	0	0	0	0
s10p6_s10p6_CGGAGTTTGAGAGACA-1	s10p6_CGGAGTTTGAGAGACA-1	wd3	p6	S7	0.9995	Fb	EC	Adventitia	3e-04	0.9995	0	1e-04	0	1e-04	0	0	0
s10p6_s10p6_CGGATCCTCAAGGACT-1	s10p6_CGGATCCTCAAGGACT-1	wd3	p6	S7	0.9993	Fb	SMC	Intima	0	0.9993	7e-04	0	0	0	0	0	0
s10p6_s10p6_CGGCAAACATCGTGCG-1	s10p6_CGGCAAACATCGTGCG-1	wd3	p6	S7	0.9548	SMC	Fb	Media	0.0103	0.022	0.9548	0	0.0129	0	0	0	0
s10p6_s10p6_CGGCAATAAGATCGCC-1	s10p6_CGGCAATAAGATCGCC-1	wd3	p6	S7	0.8028	SMC	Fb	Media	0	0.1972	0.8028	0	0	0	0	0	0
s10p6_s10p6_CGGCAGGGTCGGGTTG-1	s10p6_CGGCAGGGTCGGGTTG-1	wd3	p6	S7	0.8476	Mp	Bcell	Adventitia	0.0184	0.001	0	0	0.8476	0.0914	0.0415	1e-04	0
s10p6_s10p6_CGGCCACGCACAAAGT-1	s10p6_CGGCCACGCACAAAGT-1	wd3	p6	S7	0.8887	Fb	SMC	Adventitia	0	0.8887	0.1104	0.001	0	0	0	0	0
s10p6_s10p6_CGGCCCAGGTATATCC-1	s10p6_CGGCCCAGGTATATCC-1	wd3	p6	S7	0.741	SMC	Fb	Adventitia	0	0.259	0.741	0	0	0	0	0	0
s10p6_s10p6_CGGCGCCATCAATCCC-1	s10p6_CGGCGCCATCAATCCC-1	wd3	p6	S7	0.9837	SMC	EC	Media	0.0093	3e-04	0.9837	0	0.0039	0	0	0.0027	0
s10p6_s10p6_CGGGAATATAGTATAC-1	s10p6_CGGGAATATAGTATAC-1	wd3	p6	S7	0.9404	Fb	EC	Media	0.0551	0.9404	7e-04	0.0012	8e-04	0.0016	1e-04	0	0
s10p6_s10p6_CGGGAATTTATGTAAA-1	s10p6_CGGGAATTTATGTAAA-1	wd3	p6	S7	0.9997	Fb	MSC	Media	0	0.9997	0	2e-04	0	0	0	0	0
s10p6_s10p6_CGGGAGCTTCAGTGTA-1	s10p6_CGGGAGCTTCAGTGTA-1	wd3	p6	S7	0.9912	Fb	MSC	Media	3e-04	0.9912	0	0.0051	0.0032	0	0	2e-04	0
s10p6_s10p6_CGGGATCAATGTAAGA-1	s10p6_CGGGATCAATGTAAGA-1	wd3	p6	S7	0.9523	Plasma	EC	Adventitia	0.0467	0	0	0	0	6e-04	0	0.9523	3e-04
s10p6_s10p6_CGGGCAGCTAAACCGC-1	s10p6_CGGGCAGCTAAACCGC-1	wd3	p6	S7	0.9999	Mp	SMC	Adventitia	0	0	1e-04	0	0.9999	0	0	0	0
s10p6_s10p6_CGGGCCTTCTTTGTAA-1	s10p6_CGGGCCTTCTTTGTAA-1	wd3	p6	S7	0.9282	SMC	EC	Media	0.0624	0.0061	0.9282	0.0028	0	4e-04	0	1e-04	0
s10p6_s10p6_CGGGTGTACCCATTTA-1	s10p6_CGGGTGTACCCATTTA-1	wd3	p6	S7	0.9982	Plasma	Fb	Adventitia	1e-04	0.0016	0	1e-04	1e-04	0	0	0.9982	0
s10p6_s10p6_CGGTACTAGAATCAAA-1	s10p6_CGGTACTAGAATCAAA-1	wd3	p6	S7	0.9973	Fb	Plasma	Media	0	0.9973	0	1e-04	8e-04	0	1e-04	0.0012	5e-04
s10p6_s10p6_CGGTCAAGTGGGAACC-1	s10p6_CGGTCAAGTGGGAACC-1	wd3	p6	S7	0.8077	Mp	Tcell	Adventitia	0.0055	0.0016	0	0.0599	0.8077	0	0	1e-04	0.1251
s10p6_s10p6_CGGTGAAGACTAAAGT-1	s10p6_CGGTGAAGACTAAAGT-1	wd3	p6	S7	0.5597	Fb	MSC	Media	0.0424	0.5597	0.184	0.2063	0.0016	0.0056	0	3e-04	1e-04
s10p6_s10p6_CGGTGCAGATAGAACG-1	s10p6_CGGTGCAGATAGAACG-1	wd3	p6	S7	0.541	SMC	Fb	Media	0	0.459	0.541	0	0	0	0	0	0
s10p6_s10p6_CGGTGCGCGTTGGTCC-1	s10p6_CGGTGCGCGTTGGTCC-1	wd3	p6	S7	0.9584	Mp	Bcell	Media	0.0049	0.004	0.012	6e-04	0.9584	0.0164	0	0.0028	9e-04
s10p6_s10p6_CGGTTATCCAACAGTG-1	s10p6_CGGTTATCCAACAGTG-1	wd3	p6	S7	0.9955	Plasma	Mp	Adventitia	0	0	0	0	0.0045	0	0	0.9955	0
s10p6_s10p6_CGGTTGACCTGGCATA-1	s10p6_CGGTTGACCTGGCATA-1	wd3	p6	S7	0.9956	Fb	Mp	Media	0	0.9956	4e-04	0	0.004	0	0	0	0
s10p6_s10p6_CGTACCTGATAGGCCT-1	s10p6_CGTACCTGATAGGCCT-1	wd3	p6	S7	0.9921	Plasma	Tcell	Adventitia	0.0011	9e-04	7e-04	2e-04	0	0.0022	0	0.9921	0.0027
s10p6_s10p6_CGTATTAAGAGATCTA-1	s10p6_CGTATTAAGAGATCTA-1	wd3	p6	S7	0.9994	Fb	MSC	Adventitia	1e-04	0.9994	0	5e-04	0	0	0	0	0
s10p6_s10p6_CGTCAAGGCTATAAAT-1	s10p6_CGTCAAGGCTATAAAT-1	wd3	p6	S7	0.9916	Mp	Tcell	Adventitia	0	0	0	0	0.9916	0	0	0	0.0084
s10p6_s10p6_CGTCACGTCCATTGGT-1	s10p6_CGTCACGTCCATTGGT-1	wd3	p6	S7	0.9991	SMC	Mp	Media	0	1e-04	0.9991	0	7e-04	0	0	0	0
s10p6_s10p6_CGTCGGATAGTGTTGA-1	s10p6_CGTCGGATAGTGTTGA-1	wd3	p6	S7	0.999	Fb	Mp	Adventitia	3e-04	0.999	0	0	7e-04	0	0	0	0
s10p6_s10p6_CGTCGTCCTTCGCGAA-1	s10p6_CGTCGTCCTTCGCGAA-1	wd3	p6	S7	0.6023	SMC	Fb	Media	5e-04	0.2922	0.6023	0.0183	0.0048	0.0403	0.0405	0.0011	0
s10p6_s10p6_CGTGAAGTTAATTCAC-1	s10p6_CGTGAAGTTAATTCAC-1	wd3	p6	S7	0.9996	SMC	Fb	Media	0	4e-04	0.9996	0	0	0	0	1e-04	0
s10p6_s10p6_CGTGCAGACTGGGACA-1	s10p6_CGTGCAGACTGGGACA-1	wd3	p6	S7	0.9984	Mp	Tcell	Media	0	6e-04	0	0	0.9984	0	0	0	0.001
s10p6_s10p6_CGTGCATTGTCGACGC-1	s10p6_CGTGCATTGTCGACGC-1	wd3	p6	S7	1	Plasma	EC	Media	0	0	0	0	0	0	0	1	0
s10p6_s10p6_CGTGCCCTCCCGAAGA-1	s10p6_CGTGCCCTCCCGAAGA-1	wd3	p6	S7	0.7807	Fb	SMC	Media	0	0.7807	0.2193	0	0	0	0	0	0
s10p6_s10p6_CGTGGCCGAATATCTA-1	s10p6_CGTGGCCGAATATCTA-1	wd3	p6	S7	0.937	Fb	MSC	Media	0.0011	0.937	0.0031	0.0586	0	0	0	2e-04	0
s10p6_s10p6_CGTGTCCCATTCGCGA-1	s10p6_CGTGTCCCATTCGCGA-1	wd3	p6	S7	0.9887	Fb	Mp	Adventitia	0	0.9887	0	9e-04	0.0104	0	0	0	0
s10p6_s10p6_CGTTAATGTCCCGACG-1	s10p6_CGTTAATGTCCCGACG-1	wd3	p6	S7	0.9997	SMC	Fb	Media	0	3e-04	0.9997	0	0	0	0	0	0
s10p6_s10p6_CGTTCATGGTGCGCGT-1	s10p6_CGTTCATGGTGCGCGT-1	wd3	p6	S7	0.6812	Fb	SMC	Intima	0	0.6812	0.3188	0	0	0	0	0	0
s10p6_s10p6_CGTTGAATACCGCGCT-1	s10p6_CGTTGAATACCGCGCT-1	wd3	p6	S7	0.7832	Fb	SMC	Media	0	0.7832	0.1779	0.0375	9e-04	1e-04	0	4e-04	0
s10p6_s10p6_CGTTGAGCGACCGTCG-1	s10p6_CGTTGAGCGACCGTCG-1	wd3	p6	S7	0.8477	SMC	Fb	Media	0	0.1512	0.8477	0	0.0011	0	0	0	0
s10p6_s10p6_CGTTGTTTCAATTCCC-1	s10p6_CGTTGTTTCAATTCCC-1	wd3	p6	S7	1	Fb	EC	Media	0	1	0	0	0	0	0	0	0
s10p6_s10p6_CGTTTCGCTCATTACA-1	s10p6_CGTTTCGCTCATTACA-1	wd3	p6	S7	0.4847	Mp	SMC	Adventitia	7e-04	0.0505	0.4224	0.0027	0.4847	0	0	0.0023	0.0367
s10p6_s10p6_CGTTTGTGTAGAGGGT-1	s10p6_CGTTTGTGTAGAGGGT-1	wd3	p6	S7	0.9848	EC	Bcell	Intima	0.9848	6e-04	0.0012	0	0.0066	0.0069	0	0	0
s10p6_s10p6_CTAAAGAATGCCTACT-1	s10p6_CTAAAGAATGCCTACT-1	wd3	p6	S7	0.3918	SMC	MSC	Media	0.0763	0.027	0.3918	0.2321	0.109	0.1636	0	2e-04	0
s10p6_s10p6_CTAAAGGGAAATAGGA-1	s10p6_CTAAAGGGAAATAGGA-1	wd3	p6	S7	0.6165	Fb	SMC	Media	0	0.6165	0.3835	0	0	0	0	0	0
s10p6_s10p6_CTAAATCCTATTCCGG-1	s10p6_CTAAATCCTATTCCGG-1	wd3	p6	S7	1	Plasma	EC	Adventitia	0	0	0	0	0	0	0	1	0
s10p6_s10p6_CTAACCGCGCGCCCGT-1	s10p6_CTAACCGCGCGCCCGT-1	wd3	p6	S7	0.93	Mp	EC	Media	0.0643	0.0012	0.0045	0	0.93	0	0	1e-04	0
s10p6_s10p6_CTAACGAAACTTGCTG-1	s10p6_CTAACGAAACTTGCTG-1	wd3	p6	S7	0.6298	Mp	Fb	Adventitia	0	0.3675	0	0.0028	0.6298	0	0	0	0
s10p6_s10p6_CTAACTGATAATCGCC-1	s10p6_CTAACTGATAATCGCC-1	wd3	p6	S7	0.9997	SMC	Bcell	Media	0	0	0.9997	0	0	3e-04	0	0	0
s10p6_s10p6_CTAACTGGTCCGGTTC-1	s10p6_CTAACTGGTCCGGTTC-1	wd3	p6	S7	0.5486	Fb	SMC	Media	0.0015	0.5486	0.1817	0.1585	0.0016	0.0055	0	6e-04	0.102
s10p6_s10p6_CTAAGGGAATGATTGG-1	s10p6_CTAAGGGAATGATTGG-1	wd3	p6	S7	0.9241	Fb	SMC	Media	0	0.9241	0.0759	0	0	0	0	0	0
s10p6_s10p6_CTAATTCGCACGCGCT-1	s10p6_CTAATTCGCACGCGCT-1	wd3	p6	S7	0.848	Fb	MSC	Adventitia	0.0143	0.848	3e-04	0.1151	0.0031	0.0192	0	1e-04	0
s10p6_s10p6_CTACACTCGCAGATGG-1	s10p6_CTACACTCGCAGATGG-1	wd3	p6	S7	0.8537	Fb	SMC	Media	0	0.8537	0.0721	0.0589	0.015	0	0	3e-04	0
s10p6_s10p6_CTACCCTAAGGTCATA-1	s10p6_CTACCCTAAGGTCATA-1	wd3	p6	S7	0.8658	Mp	Tcell	Adventitia	0.0049	0.0498	3e-04	0.0031	0.8658	0	0	0.0016	0.0745
s10p6_s10p6_CTACGACTAGCTATAA-1	s10p6_CTACGACTAGCTATAA-1	wd3	p6	S7	0.8893	EC	Mp	Media	0.8893	0.0011	0	0	0.1096	0	0	0	0
s10p6_s10p6_CTACGCACGGAGTACC-1	s10p6_CTACGCACGGAGTACC-1	wd3	p6	S7	1	Fb	EC	Adventitia	0	1	0	0	0	0	0	0	0
s10p6_s10p6_CTACTATCTTTCAGAG-1	s10p6_CTACTATCTTTCAGAG-1	wd3	p6	S7	0.998	Fb	MSC	Adventitia	1e-04	0.998	0	0.0019	0	0	0	0	0
s10p6_s10p6_CTACTCTAGGCCCGGC-1	s10p6_CTACTCTAGGCCCGGC-1	wd3	p6	S7	0.823	Fb	EC	Adventitia	0.1114	0.823	0.0656	0	0	0	0	0	0
s10p6_s10p6_CTACTGCCACCTGACC-1	s10p6_CTACTGCCACCTGACC-1	wd3	p6	S7	0.4865	Plasma	Mp	Adventitia	0	0.0707	0.0847	0.0308	0.3272	0	0	0.4865	0
s10p6_s10p6_CTAGATGTGAGTGTAA-1	s10p6_CTAGATGTGAGTGTAA-1	wd3	p6	S7	1	Plasma	EC	Adventitia	0	0	0	0	0	0	0	1	0
s10p6_s10p6_CTAGATTTACGACGGC-1	s10p6_CTAGATTTACGACGGC-1	wd3	p6	S7	0.5426	SMC	Fb	Media	0	0.4574	0.5426	0	0	0	0	0	0
s10p6_s10p6_CTAGCATAGTATAATG-1	s10p6_CTAGCATAGTATAATG-1	wd3	p6	S7	0.9947	Plasma	Mp	Adventitia	1e-04	0	0	0	0.0051	0	0	0.9947	0
s10p6_s10p6_CTAGGCGCCCTATCAG-1	s10p6_CTAGGCGCCCTATCAG-1	wd3	p6	S7	1	Plasma	EC	Media	0	0	0	0	0	0	0	1	0
s10p6_s10p6_CTAGGTCTGAAGGAAT-1	s10p6_CTAGGTCTGAAGGAAT-1	wd3	p6	S7	0.9996	Plasma	Bcell	Adventitia	0	0	0	0	0	3e-04	0	0.9996	0
s10p6_s10p6_CTAGGTTCGGACGTGA-1	s10p6_CTAGGTTCGGACGTGA-1	wd3	p6	S7	1	SMC	EC	Media	0	0	1	0	0	0	0	0	0
s10p6_s10p6_CTAGTCACGTCTTAAG-1	s10p6_CTAGTCACGTCTTAAG-1	wd3	p6	S7	0.7058	Fb	Bcell	Adventitia	0.0028	0.7058	3e-04	0.0947	0.0751	0.1212	0	0	0
s10p6_s10p6_CTAGTGAAGGACAGGA-1	s10p6_CTAGTGAAGGACAGGA-1	wd3	p6	S7	0.5444	Fb	SMC	Media	0	0.5444	0.4556	0	0	0	0	0	0
s10p6_s10p6_CTAGTTACAACCCGGT-1	s10p6_CTAGTTACAACCCGGT-1	wd3	p6	S7	0.5395	Fb	SMC	Media	0	0.5395	0.4605	0	0	0	0	0	0
s10p6_s10p6_CTAGTTGGGCCCGGTA-1	s10p6_CTAGTTGGGCCCGGTA-1	wd3	p6	S7	1	Fb	EC	Adventitia	0	1	0	0	0	0	0	0	0
s10p6_s10p6_CTATCGACGAAATACA-1	s10p6_CTATCGACGAAATACA-1	wd3	p6	S7	0.4388	SMC	Fb	Media	0.0076	0.3063	0.4388	0.1631	0.0604	0	0.0237	1e-04	0
s10p6_s10p6_CTATCGGGTCTCAACA-1	s10p6_CTATCGGGTCTCAACA-1	wd3	p6	S7	0.7914	Fb	SMC	Adventitia	0	0.7914	0.2038	0.0049	0	0	0	0	0
s10p6_s10p6_CTATGGGAAGCGGAAT-1	s10p6_CTATGGGAAGCGGAAT-1	wd3	p6	S7	1	Fb	EC	Media	0	1	0	0	0	0	0	0	0
s10p6_s10p6_CTATGTCACTAGCCCA-1	s10p6_CTATGTCACTAGCCCA-1	wd3	p6	S7	0.9978	Fb	Mp	Adventitia	0	0.9978	0	0	0.002	1e-04	0	1e-04	0
s10p6_s10p6_CTATGTGAGTCACGGC-1	s10p6_CTATGTGAGTCACGGC-1	wd3	p6	S7	0.5648	Fb	SMC	Media	0.0493	0.5648	0.2115	2e-04	0.1737	0	0	4e-04	0
s10p6_s10p6_CTATTCATGTGTCCCA-1	s10p6_CTATTCATGTGTCCCA-1	wd3	p6	S7	1	Fb	EC	Media	0	1	0	0	0	0	0	0	0
s10p6_s10p6_CTATTTGGTTACGGAT-1	s10p6_CTATTTGGTTACGGAT-1	wd3	p6	S7	0.8307	Fb	Plasma	Adventitia	0.0011	0.8307	0	0	0.0013	0	0	0.1669	0
s10p6_s10p6_CTCACTTGGCTGGTAA-1	s10p6_CTCACTTGGCTGGTAA-1	wd3	p6	S7	0.5185	Mp	Fb	Media	0.0146	0.2323	0.1637	1e-04	0.5185	6e-04	0	0.003	0.0671
s10p6_s10p6_CTCATGGTAATTTGCG-1	s10p6_CTCATGGTAATTTGCG-1	wd3	p6	S7	0.8405	Fb	SMC	Intima	0	0.8405	0.1595	0	0	0	0	0	0
s10p6_s10p6_CTCATTGCTCTAACAA-1	s10p6_CTCATTGCTCTAACAA-1	wd3	p6	S7	0.782	Fb	SMC	Intima	0	0.782	0.2179	1e-04	0	0	0	0	0
s10p6_s10p6_CTCCCTCCTTTCGATC-1	s10p6_CTCCCTCCTTTCGATC-1	wd3	p6	S7	0.9921	Plasma	Fb	Intima	0	0.0078	0	1e-04	0	0	0	0.9921	0
s10p6_s10p6_CTCCGCCCACATGAGG-1	s10p6_CTCCGCCCACATGAGG-1	wd3	p6	S7	0.8528	SMC	Plasma	Media	0	0	0.8528	0.0427	0	0	0.0075	0.097	0
s10p6_s10p6_CTCGAGGTCGAACAGT-1	s10p6_CTCGAGGTCGAACAGT-1	wd3	p6	S7	0.9999	Plasma	EC	Adventitia	0	0	0	0	0	0	0	0.9999	0
s10p6_s10p6_CTCGCACCTATATAGT-1	s10p6_CTCGCACCTATATAGT-1	wd3	p6	S7	0.9934	Mp	NK	Adventitia	1e-04	0	0	0	0.9934	0	0.0065	0	0
s10p6_s10p6_CTCGGTACCACTGCTC-1	s10p6_CTCGGTACCACTGCTC-1	wd3	p6	S7	0.7914	Fb	SMC	Media	5e-04	0.7914	0.2073	7e-04	0	0	0	1e-04	0
s10p6_s10p6_CTCTACACTGGCGATT-1	s10p6_CTCTACACTGGCGATT-1	wd3	p6	S7	0.9961	Plasma	SMC	Media	3e-04	1e-04	0.003	0	6e-04	0	0	0.9961	0
s10p6_s10p6_CTCTATTTGGCTGCAG-1	s10p6_CTCTATTTGGCTGCAG-1	wd3	p6	S7	0.5429	Fb	SMC	Media	2e-04	0.5429	0.4557	0	7e-04	0	0	5e-04	0
s10p6_s10p6_CTCTCACAATCGATGA-1	s10p6_CTCTCACAATCGATGA-1	wd3	p6	S7	0.9972	Mp	Bcell	Adventitia	0	0	0	0	0.9972	0.0028	0	0	0
s10p6_s10p6_CTCTGGACGCCTGGTG-1	s10p6_CTCTGGACGCCTGGTG-1	wd3	p6	S7	0.8493	Fb	Mp	Adventitia	0.0098	0.8493	0	0.0609	0.0775	0	0	0.0025	0
s10p6_s10p6_CTCTTCTATTGACTGG-1	s10p6_CTCTTCTATTGACTGG-1	wd3	p6	S7	1	Fb	EC	Media	0	1	0	0	0	0	0	0	0
s10p6_s10p6_CTCTTGTCCCGCTTGG-1	s10p6_CTCTTGTCCCGCTTGG-1	wd3	p6	S7	1	Plasma	EC	Media	0	0	0	0	0	0	0	1	0
s10p6_s10p6_CTGAATCCGAGACCTC-1	s10p6_CTGAATCCGAGACCTC-1	wd3	p6	S7	0.6344	Fb	SMC	Media	0	0.6344	0.3656	0	0	0	0	0	0
s10p6_s10p6_CTGACTGCGCAGCTCG-1	s10p6_CTGACTGCGCAGCTCG-1	wd3	p6	S7	0.5634	Fb	EC	Adventitia	0.4277	0.5634	4e-04	9e-04	0.0037	0	0	5e-04	0.0034
s10p6_s10p6_CTGATAGTGTATCTCA-1	s10p6_CTGATAGTGTATCTCA-1	wd3	p6	S7	0.7515	SMC	Fb	Media	0	0.2459	0.7515	0.0026	0	0	0	0	0
s10p6_s10p6_CTGCACAACTACATAT-1	s10p6_CTGCACAACTACATAT-1	wd3	p6	S7	1	SMC	EC	Media	0	0	1	0	0	0	0	0	0
s10p6_s10p6_CTGCACTCCAGTACAG-1	s10p6_CTGCACTCCAGTACAG-1	wd3	p6	S7	1	SMC	EC	Media	0	0	1	0	0	0	0	0	0
s10p6_s10p6_CTGCAGAGAATCAGAG-1	s10p6_CTGCAGAGAATCAGAG-1	wd3	p6	S7	0.4828	Fb	SMC	Intima	4e-04	0.4828	0.2367	0.2185	0.0128	0	0.0488	0	0
s10p6_s10p6_CTGCCATGCATCACAT-1	s10p6_CTGCCATGCATCACAT-1	wd3	p6	S7	0.9976	Fb	MSC	Media	6e-04	0.9976	1e-04	0.0012	4e-04	0	0	1e-04	0
s10p6_s10p6_CTGCCTTTCTAGTAAA-1	s10p6_CTGCCTTTCTAGTAAA-1	wd3	p6	S7	0.9999	Fb	Plasma	Intima	0	0.9999	0	0	0	0	0	1e-04	0
s10p6_s10p6_CTGCGGGTGAAATGTT-1	s10p6_CTGCGGGTGAAATGTT-1	wd3	p6	S7	0.9996	Fb	SMC	Adventitia	0	0.9996	4e-04	0	0	0	0	0	0
s10p6_s10p6_CTGCTGAGGCCACGAA-1	s10p6_CTGCTGAGGCCACGAA-1	wd3	p6	S7	0.9999	Fb	EC	Media	1e-04	0.9999	0	0	0	0	0	0	0
s10p6_s10p6_CTGCTTGGCGATAGCT-1	s10p6_CTGCTTGGCGATAGCT-1	wd3	p6	S7	0.9375	SMC	Fb	Media	0	0.0625	0.9375	0	0	0	0	0	0
s10p6_s10p6_CTGGAAATGGATGCTT-1	s10p6_CTGGAAATGGATGCTT-1	wd3	p6	S7	0.6564	Fb	SMC	Adventitia	0	0.6564	0.3436	0	0	0	0	0	0
s10p6_s10p6_CTGGAAGACACGGTGG-1	s10p6_CTGGAAGACACGGTGG-1	wd3	p6	S7	0.9643	Fb	EC	Media	0.0317	0.9643	0.0018	0	0.002	0	0	3e-04	0
s10p6_s10p6_CTGGATTTACACTTGA-1	s10p6_CTGGATTTACACTTGA-1	wd3	p6	S7	0.5253	SMC	Fb	Media	0.0744	0.4002	0.5253	0	0	0	0	0	0
s10p6_s10p6_CTGGCATCCGAATGAG-1	s10p6_CTGGCATCCGAATGAG-1	wd3	p6	S7	0.946	SMC	Fb	Media	0.0033	0.0499	0.946	5e-04	0	0	0	3e-04	0
s10p6_s10p6_CTGGCGCACAGGTCTG-1	s10p6_CTGGCGCACAGGTCTG-1	wd3	p6	S7	0.9318	EC	Tcell	Adventitia	0.9318	7e-04	0	9e-04	0.0013	0.0026	0	0	0.0627
s10p6_s10p6_CTGGCTGATTCATCCT-1	s10p6_CTGGCTGATTCATCCT-1	wd3	p6	S7	0.8634	Plasma	SMC	Media	0.0062	0.0059	0.0977	0	0	0.0268	0	0.8634	0
s10p6_s10p6_CTGGCTGGTTGTCAGT-1	s10p6_CTGGCTGGTTGTCAGT-1	wd3	p6	S7	0.7414	Fb	SMC	Media	0	0.7414	0.2586	0	0	0	0	0	0
s10p6_s10p6_CTGGGATAAATAATGG-1	s10p6_CTGGGATAAATAATGG-1	wd3	p6	S7	0.9955	Plasma	Fb	Adventitia	0	0.0044	0	0	0	0	0	0.9955	0
s10p6_s10p6_CTGGGCCTGCTATATC-1	s10p6_CTGGGCCTGCTATATC-1	wd3	p6	S7	0.5692	Fb	SMC	Media	0	0.5692	0.4308	0	0	0	0	0	0
s10p6_s10p6_CTGGGTAGGCAGTTAA-1	s10p6_CTGGGTAGGCAGTTAA-1	wd3	p6	S7	0.5882	MSC	Fb	Media	0.0673	0.1555	0.0933	0.5882	0.0901	0	0	0.0055	0
s10p6_s10p6_CTGGTAACACATAGAA-1	s10p6_CTGGTAACACATAGAA-1	wd3	p6	S7	0.8647	Mp	SMC	Media	0.0177	0.0013	0.0929	0.0233	0.8647	0	0	3e-04	0
s10p6_s10p6_CTGGTAACGAGCTCTT-1	s10p6_CTGGTAACGAGCTCTT-1	wd3	p6	S7	0.9996	MSC	SMC	Adventitia	0	1e-04	3e-04	0.9996	0	0	0	0	0
s10p6_s10p6_CTGGTCATTCCAATCC-1	s10p6_CTGGTCATTCCAATCC-1	wd3	p6	S7	0.9993	Plasma	EC	Adventitia	7e-04	0	0	0	0	0	0	0.9993	0
s10p6_s10p6_CTGGTTTCGAGCAAGA-1	s10p6_CTGGTTTCGAGCAAGA-1	wd3	p6	S7	0.9991	SMC	Fb	Media	0	9e-04	0.9991	0	0	0	0	0	0
s10p6_s10p6_CTGTACTTCTTAGCAT-1	s10p6_CTGTACTTCTTAGCAT-1	wd3	p6	S7	0.6483	SMC	Fb	Media	0	0.3517	0.6483	0	0	0	0	0	0
s10p6_s10p6_CTGTAGCCATCTCACT-1	s10p6_CTGTAGCCATCTCACT-1	wd3	p6	S7	0.8732	Mp	EC	Intima	0.085	0.0406	0	0.0011	0.8732	0	0	0	0
s10p6_s10p6_CTGTGCAGGGTAGGTC-1	s10p6_CTGTGCAGGGTAGGTC-1	wd3	p6	S7	1	Plasma	EC	Media	0	0	0	0	0	0	0	1	0
s10p6_s10p6_CTGTGGTCGGGAGATA-1	s10p6_CTGTGGTCGGGAGATA-1	wd3	p6	S7	1	EC	Fb	Media	1	0	0	0	0	0	0	0	0
s10p6_s10p6_CTGTTACCCAATCTAG-1	s10p6_CTGTTACCCAATCTAG-1	wd3	p6	S7	0.6119	Fb	MSC	Media	0	0.6119	0.1779	0.2102	0	0	0	0	0
s10p6_s10p6_CTGTTCACTGCCTGTG-1	s10p6_CTGTTCACTGCCTGTG-1	wd3	p6	S7	1	Fb	EC	Adventitia	0	1	0	0	0	0	0	0	0
s10p6_s10p6_CTGTTCATCTCACGGG-1	s10p6_CTGTTCATCTCACGGG-1	wd3	p6	S7	1	Fb	EC	Adventitia	0	1	0	0	0	0	0	0	0
s10p6_s10p6_CTTAAATAAGACCCAT-1	s10p6_CTTAAATAAGACCCAT-1	wd3	p6	S7	0.985	Mp	Plasma	Adventitia	0	0	1e-04	0	0.985	0	0	0.0149	0
s10p6_s10p6_CTTACACGGTATTCCA-1	s10p6_CTTACACGGTATTCCA-1	wd3	p6	S7	0.9882	Plasma	Bcell	Adventitia	0.0018	2e-04	0	1e-04	4e-04	0.0093	0	0.9882	0
s10p6_s10p6_CTTAGCCCGGATAGTG-1	s10p6_CTTAGCCCGGATAGTG-1	wd3	p6	S7	1	Fb	EC	Adventitia	0	1	0	0	0	0	0	0	0
s10p6_s10p6_CTTAGTAGGCCTACAG-1	s10p6_CTTAGTAGGCCTACAG-1	wd3	p6	S7	1	Plasma	EC	Adventitia	0	0	0	0	0	0	0	1	0
s10p6_s10p6_CTTAGTGTAGTAGCAT-1	s10p6_CTTAGTGTAGTAGCAT-1	wd3	p6	S7	0.9996	Fb	SMC	Intima	0	0.9996	4e-04	0	0	0	0	0	0
s10p6_s10p6_CTTATGCGCTCAGGGC-1	s10p6_CTTATGCGCTCAGGGC-1	wd3	p6	S7	0.9151	Mp	SMC	Media	3e-04	0.0018	0.0811	0	0.9151	0	0	0.0016	1e-04
s10p6_s10p6_CTTCAACTCCACTTGG-1	s10p6_CTTCAACTCCACTTGG-1	wd3	p6	S7	1	SMC	EC	Media	0	0	1	0	0	0	0	0	0
s10p6_s10p6_CTTCATTGTCAGTGGA-1	s10p6_CTTCATTGTCAGTGGA-1	wd3	p6	S7	0.2745	Mp	Fb	Adventitia	0.0148	0.2603	0.1659	0.0444	0.2745	0.2398	0	3e-04	0
s10p6_s10p6_CTTCCGCTCCGTGAAG-1	s10p6_CTTCCGCTCCGTGAAG-1	wd3	p6	S7	0.9999	SMC	MSC	Intima	0	0	0.9999	1e-04	0	0	0	0	0
s10p6_s10p6_CTTCGTAGATAGGTGA-1	s10p6_CTTCGTAGATAGGTGA-1	wd3	p6	S7	0.5286	Fb	SMC	Media	0	0.5286	0.3899	0.0815	0	0	0	0	0
s10p6_s10p6_CTTCTATGTTGAAGTA-1	s10p6_CTTCTATGTTGAAGTA-1	wd3	p6	S7	0.4842	SMC	Fb	Media	0	0.2396	0.4842	0.2152	0.0194	0.0414	1e-04	0	0
s10p6_s10p6_CTTCTATTAATGCTAG-1	s10p6_CTTCTATTAATGCTAG-1	wd3	p6	S7	1	SMC	EC	Media	0	0	1	0	0	0	0	0	0
s10p6_s10p6_CTTGAGTTAGGGTAAT-1	s10p6_CTTGAGTTAGGGTAAT-1	wd3	p6	S7	0.8888	SMC	MSC	Adventitia	0	0.0112	0.8888	0.0942	0.0058	0	0	1e-04	0
s10p6_s10p6_CTTGCAACCGCCTCCT-1	s10p6_CTTGCAACCGCCTCCT-1	wd3	p6	S7	0.7934	Fb	MSC	Media	0	0.7934	0.0552	0.1156	0.0071	0	0	0.0287	0
s10p6_s10p6_CTTGCCCAGGCTCTAC-1	s10p6_CTTGCCCAGGCTCTAC-1	wd3	p6	S7	0.6873	SMC	MSC	Media	0	0	0.6873	0.3126	1e-04	0	0	0	0
s10p6_s10p6_CTTGTACTTGTTGACT-1	s10p6_CTTGTACTTGTTGACT-1	wd3	p6	S7	0.9965	EC	Plasma	Adventitia	0.9965	0.0013	0	4e-04	1e-04	0	0	0.0018	0
s10p6_s10p6_CTTGTCAACATTCGAG-1	s10p6_CTTGTCAACATTCGAG-1	wd3	p6	S7	0.3979	MSC	SMC	Media	0.0664	0	0.3212	0.3979	0.2146	0	0	0	0
s10p6_s10p6_CTTGTTGCTGAGTCAA-1	s10p6_CTTGTTGCTGAGTCAA-1	wd3	p6	S7	0.6363	MSC	SMC	Adventitia	1e-04	0	0.3636	0.6363	0	0	0	0	0
s10p6_s10p6_CTTTAACTTTCAAAGG-1	s10p6_CTTTAACTTTCAAAGG-1	wd3	p6	S7	0.9994	Plasma	Bcell	Adventitia	1e-04	0	0	0	0	5e-04	0	0.9994	0
s10p6_s10p6_CTTTAATATTGGTCGA-1	s10p6_CTTTAATATTGGTCGA-1	wd3	p6	S7	0.5058	SMC	Fb	Media	0	0.4942	0.5058	0	0	0	0	0	0
s10p6_s10p6_CTTTACCGAATAGTAG-1	s10p6_CTTTACCGAATAGTAG-1	wd3	p6	S7	0.9952	MSC	SMC	Media	0	0	0.0047	0.9952	0	0	0	0	0
s10p6_s10p6_CTTTAGGAACACTGTT-1	s10p6_CTTTAGGAACACTGTT-1	wd3	p6	S7	0.5773	SMC	Fb	Adventitia	0.0021	0.4118	0.5773	0.004	0.0042	0	0	5e-04	1e-04
s10p6_s10p6_CTTTAGTGCTATTATT-1	s10p6_CTTTAGTGCTATTATT-1	wd3	p6	S7	0.9998	Plasma	SMC	Media	0	0	1e-04	0	0	0	0	0.9998	0
s10p6_s10p6_CTTTCTGTGCGGGCTT-1	s10p6_CTTTCTGTGCGGGCTT-1	wd3	p6	S7	0.9973	SMC	Fb	Media	0	0.0027	0.9973	0	0	0	0	0	0
s10p6_s10p6_CTTTGCATCGCTCTTG-1	s10p6_CTTTGCATCGCTCTTG-1	wd3	p6	S7	0.6449	SMC	Fb	Media	0.0046	0.2935	0.6449	0	0.0544	0	0	0.0026	0
s10p6_s10p6_CTTTGGCGCTTTATAC-1	s10p6_CTTTGGCGCTTTATAC-1	wd3	p6	S7	1	SMC	EC	Adventitia	0	0	1	0	0	0	0	0	0
s10p6_s10p6_CTTTGGCTTTAGTAAA-1	s10p6_CTTTGGCTTTAGTAAA-1	wd3	p6	S7	1	Fb	EC	Adventitia	0	1	0	0	0	0	0	0	0
s10p6_s10p6_GAAACAGATGACCACC-1	s10p6_GAAACAGATGACCACC-1	wd3	p6	S7	0.8017	EC	Mp	Adventitia	0.8017	3e-04	1e-04	0	0.1979	0	0	0	0
s10p6_s10p6_GAAACCGAATTACCTT-1	s10p6_GAAACCGAATTACCTT-1	wd3	p6	S7	0.6101	Fb	SMC	Media	0	0.6101	0.3899	0	0	0	0	0	0
s10p6_s10p6_GAAACTCGTGCGATGC-1	s10p6_GAAACTCGTGCGATGC-1	wd3	p6	S7	0.6491	Mp	Fb	Adventitia	0.0012	0.3197	0.0297	0	0.6491	0	0	3e-04	0
s10p6_s10p6_GAAAGAACAGCGTTAT-1	s10p6_GAAAGAACAGCGTTAT-1	wd3	p6	S7	0.9939	Fb	Mp	Adventitia	1e-04	0.9939	0	0	0.0032	0	0	8e-04	0.002
s10p6_s10p6_GAAAGCAGTGCACTTT-1	s10p6_GAAAGCAGTGCACTTT-1	wd3	p6	S7	0.5811	Fb	SMC	Intima	0	0.5811	0.4178	0.0011	0	0	0	0	0
s10p6_s10p6_GAAAGCCCTTTGGACC-1	s10p6_GAAAGCCCTTTGGACC-1	wd3	p6	S7	0.5629	Fb	SMC	Media	0	0.5629	0.4371	0	0	0	0	0	0
s10p6_s10p6_GAAAGTGACTAACTGC-1	s10p6_GAAAGTGACTAACTGC-1	wd3	p6	S7	1	Mp	EC	Adventitia	0	0	0	0	1	0	0	0	0
s10p6_s10p6_GAAATATCACCATCAG-1	s10p6_GAAATATCACCATCAG-1	wd3	p6	S7	0.8172	SMC	Fb	Adventitia	0	0.1828	0.8172	0	0	0	0	0	0
s10p6_s10p6_GAAATGGCGGTGTTAG-1	s10p6_GAAATGGCGGTGTTAG-1	wd3	p6	S7	0.7012	EC	Plasma	Adventitia	0.7012	0	0	0	0	0	0	0.2988	0
s10p6_s10p6_GAAATTGTCTCTATAA-1	s10p6_GAAATTGTCTCTATAA-1	wd3	p6	S7	0.8629	Fb	SMC	Media	1e-04	0.8629	0.1351	0	0.0019	0	0	0	0
s10p6_s10p6_GAACACACATCAACCA-1	s10p6_GAACACACATCAACCA-1	wd3	p6	S7	0.8302	SMC	Fb	Adventitia	0	0.1698	0.8302	0	0	0	0	0	0
s10p6_s10p6_GAACAGATTACTAAAT-1	s10p6_GAACAGATTACTAAAT-1	wd3	p6	S7	0.9231	SMC	Mp	Media	0.0037	0.0303	0.9231	0.0036	0.0393	0	0	0	0
s10p6_s10p6_GAACCCTCTGTGTTCT-1	s10p6_GAACCCTCTGTGTTCT-1	wd3	p6	S7	0.3505	Mp	SMC	Intima	3e-04	0.1916	0.3467	0.0891	0.3505	0.021	0	8e-04	0
s10p6_s10p6_GAACCTCGACCTACAC-1	s10p6_GAACCTCGACCTACAC-1	wd3	p6	S7	1	SMC	EC	Media	0	0	1	0	0	0	0	0	0
s10p6_s10p6_GAACGTCTCATGGTCG-1	s10p6_GAACGTCTCATGGTCG-1	wd3	p6	S7	0.7369	Plasma	Fb	Adventitia	0	0.2548	0	0	0.0081	0	0	0.7369	1e-04
s10p6_s10p6_GAACGTTAGGAAGACG-1	s10p6_GAACGTTAGGAAGACG-1	wd3	p6	S7	0.5629	SMC	MSC	Media	0	0	0.5629	0.437	0	0	0	0	2e-04
s10p6_s10p6_GAAGCGTGAGGAATTT-1	s10p6_GAAGCGTGAGGAATTT-1	wd3	p6	S7	0.9997	Fb	SMC	Adventitia	0	0.9997	3e-04	0	0	0	0	0	0
s10p6_s10p6_GAAGCTTGCTGACCGC-1	s10p6_GAAGCTTGCTGACCGC-1	wd3	p6	S7	0.9925	Plasma	Fb	Adventitia	2e-04	0.0072	0	1e-04	0	0	0	0.9925	0
s10p6_s10p6_GAAGTCAGTTGCACTA-1	s10p6_GAAGTCAGTTGCACTA-1	wd3	p6	S7	0.6343	Fb	SMC	Media	0.029	0.6343	0.3216	0.0015	0.0137	0	0	0	0
s10p6_s10p6_GAAGTCTCCCTAGCGA-1	s10p6_GAAGTCTCCCTAGCGA-1	wd3	p6	S7	0.8678	Mp	Bcell	Adventitia	0	1e-04	0	0	0.8678	0.1321	0	0	0
s10p6_s10p6_GAAGTGATTTATCGTG-1	s10p6_GAAGTGATTTATCGTG-1	wd3	p6	S7	0.5928	Fb	SMC	Media	0	0.5928	0.2044	0.2029	0	0	0	0	0
s10p6_s10p6_GAAGTTTCCACTCAAT-1	s10p6_GAAGTTTCCACTCAAT-1	wd3	p6	S7	0.4572	Fb	SMC	Media	0.0673	0.4572	0.267	0.2077	6e-04	0	2e-04	1e-04	0
s10p6_s10p6_GAATAGACGCGACCCA-1	s10p6_GAATAGACGCGACCCA-1	wd3	p6	S7	0.5756	Fb	SMC	Adventitia	0	0.5756	0.4244	0	0	0	0	0	0
s10p6_s10p6_GAATCGACATGGTCAC-1	s10p6_GAATCGACATGGTCAC-1	wd3	p6	S7	0.767	Fb	SMC	Adventitia	0.0011	0.767	0.231	8e-04	0	0	0	1e-04	0
s10p6_s10p6_GAATCTGAACATTCTC-1	s10p6_GAATCTGAACATTCTC-1	wd3	p6	S7	1	Fb	EC	Media	0	1	0	0	0	0	0	0	0
s10p6_s10p6_GAATGTGGTCCGGATT-1	s10p6_GAATGTGGTCCGGATT-1	wd3	p6	S7	0.4951	Bcell	Mp	Media	0.1938	0.0021	0	0	0.3089	0.4951	0	0	0
s10p6_s10p6_GAATGTTGGGTAATCT-1	s10p6_GAATGTTGGGTAATCT-1	wd3	p6	S7	0.4753	MSC	SMC	Adventitia	0.0104	2e-04	0.4728	0.4753	0.0156	0.0108	0	7e-04	0.0142
s10p6_s10p6_GAATTATAGTGAAAGG-1	s10p6_GAATTATAGTGAAAGG-1	wd3	p6	S7	0.8295	Mp	Plasma	Adventitia	0	0	0.0092	0	0.8295	0.0032	0	0.1582	0
s10p6_s10p6_GAATTCACCCGGGTGT-1	s10p6_GAATTCACCCGGGTGT-1	wd3	p6	S7	0.9634	SMC	MSC	Media	3e-04	0	0.9634	0.0351	0.0012	0	0	0	0
s10p6_s10p6_GAATTTCTCGCTGCAG-1	s10p6_GAATTTCTCGCTGCAG-1	wd3	p6	S7	0.9999	Fb	EC	Adventitia	1e-04	0.9999	0	0	1e-04	0	0	0	0
s10p6_s10p6_GACAAACATATGCAGG-1	s10p6_GACAAACATATGCAGG-1	wd3	p6	S7	0.7724	Fb	SMC	Media	0	0.7724	0.2276	0	0	0	0	0	0
s10p6_s10p6_GACAACGACCATTGAA-1	s10p6_GACAACGACCATTGAA-1	wd3	p6	S7	0.9998	EC	Fb	Adventitia	0.9998	1e-04	0	0	0	0	0	0	0
s10p6_s10p6_GACAACGCAGCTTACG-1	s10p6_GACAACGCAGCTTACG-1	wd3	p6	S7	0.9158	Fb	SMC	Adventitia	0.0015	0.9158	0.0827	0	0	0	0	1e-04	0
s10p6_s10p6_GACACAAGGGAAGAAA-1	s10p6_GACACAAGGGAAGAAA-1	wd3	p6	S7	0.9982	Fb	Mp	Adventitia	3e-04	0.9982	0	4e-04	0.001	0	0	0	0
s10p6_s10p6_GACACTGAGTTCAGTG-1	s10p6_GACACTGAGTTCAGTG-1	wd3	p6	S7	0.9938	Fb	SMC	Media	4e-04	0.9938	0.0058	0	0	0	0	0	0
s10p6_s10p6_GACAGATTTCTGGCTC-1	s10p6_GACAGATTTCTGGCTC-1	wd3	p6	S7	1	Fb	EC	Media	0	1	0	0	0	0	0	0	0
s10p6_s10p6_GACAGCCAGACCTGAC-1	s10p6_GACAGCCAGACCTGAC-1	wd3	p6	S7	0.9999	Plasma	Fb	Media	0	1e-04	0	0	0	0	0	0.9999	0
s10p6_s10p6_GACAGGCACACACTAT-1	s10p6_GACAGGCACACACTAT-1	wd3	p6	S7	0.9999	Fb	Mp	Media	0	0.9999	0	0	1e-04	0	0	0	0
s10p6_s10p6_GACATCGATTTATAAC-1	s10p6_GACATCGATTTATAAC-1	wd3	p6	S7	0.936	Fb	MSC	Media	0	0.936	0.0016	0.0437	0.0094	0.0047	0.0047	0	0
s10p6_s10p6_GACCAAACGTTGACTG-1	s10p6_GACCAAACGTTGACTG-1	wd3	p6	S7	0.4791	Fb	SMC	Media	0	0.4791	0.2943	0.2266	0	0	0	0	0
s10p6_s10p6_GACCAGAGCCCTGTAG-1	s10p6_GACCAGAGCCCTGTAG-1	wd3	p6	S7	0.8458	Fb	Mp	Adventitia	0	0.8458	0	0	0.1542	0	0	0	0
s10p6_s10p6_GACCGACTGAAGCGTC-1	s10p6_GACCGACTGAAGCGTC-1	wd3	p6	S7	0.9003	Fb	SMC	Media	0	0.9003	0.0997	0	0	0	0	0	0
s10p6_s10p6_GACCGTGCTGACGGTG-1	s10p6_GACCGTGCTGACGGTG-1	wd3	p6	S7	0.9996	Fb	SMC	Media	0	0.9996	4e-04	0	0	0	0	0	0
s10p6_s10p6_GACGACGATCCGCGTT-1	s10p6_GACGACGATCCGCGTT-1	wd3	p6	S7	0.9966	Fb	SMC	Media	0	0.9966	0.0034	0	0	0	0	0	0
s10p6_s10p6_GACGAGGCTAATAAAC-1	s10p6_GACGAGGCTAATAAAC-1	wd3	p6	S7	0.999	SMC	Fb	Media	0	0.001	0.999	0	0	0	0	0	0
s10p6_s10p6_GACGCCGTAAAGGCTA-1	s10p6_GACGCCGTAAAGGCTA-1	wd3	p6	S7	0.993	SMC	EC	Media	0.0029	0.0027	0.993	8e-04	5e-04	0	0	0	0
s10p6_s10p6_GACGCTTGCTTCTAAA-1	s10p6_GACGCTTGCTTCTAAA-1	wd3	p6	S7	0.5202	SMC	Fb	Media	0	0.4798	0.5202	0	0	0	0	0	0
s10p6_s10p6_GACGGTCAATAGAAGC-1	s10p6_GACGGTCAATAGAAGC-1	wd3	p6	S7	0.9992	Plasma	Bcell	Adventitia	0	0	0	0	0	7e-04	0	0.9992	0
s10p6_s10p6_GACGTGTAGGGATTAT-1	s10p6_GACGTGTAGGGATTAT-1	wd3	p6	S7	0.9436	Mp	SMC	Adventitia	0	0.0075	0.0465	3e-04	0.9436	0.0021	0	0	0
s10p6_s10p6_GACTAAGATCATGCAC-1	s10p6_GACTAAGATCATGCAC-1	wd3	p6	S7	0.9287	Plasma	EC	Adventitia	0.0711	1e-04	2e-04	0	0	0	0	0.9287	0
s10p6_s10p6_GACTAAGTAGGCTCAC-1	s10p6_GACTAAGTAGGCTCAC-1	wd3	p6	S7	0.9996	Plasma	Fb	Adventitia	0	3e-04	0	1e-04	0	0	0	0.9996	0
s10p6_s10p6_GACTACAAAGCGGTGG-1	s10p6_GACTACAAAGCGGTGG-1	wd3	p6	S7	0.9997	Plasma	Fb	Intima	0	3e-04	0	0	0	0	0	0.9997	0
s10p6_s10p6_GACTCACCCACGTGAG-1	s10p6_GACTCACCCACGTGAG-1	wd3	p6	S7	0.9081	EC	Fb	Adventitia	0.9081	0.0724	0	6e-04	4e-04	0.0162	2e-04	0.0014	6e-04
s10p6_s10p6_GACTCGCGGGAATGAC-1	s10p6_GACTCGCGGGAATGAC-1	wd3	p6	S7	0.9977	Fb	EC	Adventitia	0.0022	0.9977	0	1e-04	0	0	0	0	0
s10p6_s10p6_GACTGCAAATCGAGCT-1	s10p6_GACTGCAAATCGAGCT-1	wd3	p6	S7	1	SMC	EC	Media	0	0	1	0	0	0	0	0	0
s10p6_s10p6_GACTGCACCAGCCCAG-1	s10p6_GACTGCACCAGCCCAG-1	wd3	p6	S7	0.9734	Fb	SMC	Media	2e-04	0.9734	0.0264	0	0	0	0	0	0
s10p6_s10p6_GACTGCGGCACGTGTA-1	s10p6_GACTGCGGCACGTGTA-1	wd3	p6	S7	0.9992	Fb	Tcell	Adventitia	2e-04	0.9992	0	0	0	0	0	0	6e-04
s10p6_s10p6_GAGACTGATGGGTAGA-1	s10p6_GAGACTGATGGGTAGA-1	wd3	p6	S7	1	Fb	EC	Adventitia	0	1	0	0	0	0	0	0	0
s10p6_s10p6_GAGACTTCGCGACCGA-1	s10p6_GAGACTTCGCGACCGA-1	wd3	p6	S7	0.9996	SMC	Fb	Media	0	4e-04	0.9996	0	0	0	0	0	0
s10p6_s10p6_GAGAGGGCGCGAGGTT-1	s10p6_GAGAGGGCGCGAGGTT-1	wd3	p6	S7	0.9704	Plasma	Tcell	Media	0	0.0012	2e-04	0.0112	0.0015	0	0	0.9704	0.0155
s10p6_s10p6_GAGAGGTGCATTCTGG-1	s10p6_GAGAGGTGCATTCTGG-1	wd3	p6	S7	0.923	Fb	Plasma	Media	0	0.923	0	0	2e-04	0	0	0.0768	0
s10p6_s10p6_GAGATCTGCTTGGCAT-1	s10p6_GAGATCTGCTTGGCAT-1	wd3	p6	S7	0.7215	Fb	SMC	Adventitia	0	0.7215	0.2784	0	0	0	0	0	0
s10p6_s10p6_GAGATCTGTCACTCCG-1	s10p6_GAGATCTGTCACTCCG-1	wd3	p6	S7	1	Plasma	EC	Adventitia	0	0	0	0	0	0	0	1	0
s10p6_s10p6_GAGATCTTCCATGACA-1	s10p6_GAGATCTTCCATGACA-1	wd3	p6	S7	0.9987	EC	Fb	Media	0.9987	0.0012	0	0	0	1e-04	0	0	0
s10p6_s10p6_GAGATGGGAGTCGACA-1	s10p6_GAGATGGGAGTCGACA-1	wd3	p6	S7	0.9504	Mp	Fb	Media	0	0.0251	0.007	0.0144	0.9504	0	0	0.0031	1e-04
s10p6_s10p6_GAGCACCTGTGTCCAG-1	s10p6_GAGCACCTGTGTCCAG-1	wd3	p6	S7	0.5762	SMC	MSC	Media	0.0247	0.1601	0.5762	0.2356	0.0018	0	0.0016	0	0
s10p6_s10p6_GAGCCAGCTACCTGTG-1	s10p6_GAGCCAGCTACCTGTG-1	wd3	p6	S7	0.616	SMC	Fb	Media	0	0.384	0.616	0	0	0	0	0	0
s10p6_s10p6_GAGCGCGCACGAGTAG-1	s10p6_GAGCGCGCACGAGTAG-1	wd3	p6	S7	0.8489	Fb	SMC	Media	6e-04	0.8489	0.1495	0	8e-04	0	0	2e-04	0
s10p6_s10p6_GAGCTAAGGGCATATC-1	s10p6_GAGCTAAGGGCATATC-1	wd3	p6	S7	1	Fb	EC	Adventitia	0	1	0	0	0	0	0	0	0
s10p6_s10p6_GAGGAATGGAGAGGTT-1	s10p6_GAGGAATGGAGAGGTT-1	wd3	p6	S7	0.9249	Mp	Fb	Adventitia	0.0013	0.0538	0.0015	0.004	0.9249	0	0	0.0146	0
s10p6_s10p6_GAGGCTATCAAAGTCG-1	s10p6_GAGGCTATCAAAGTCG-1	wd3	p6	S7	0.4772	EC	Fb	Media	0.4772	0.4321	0.0036	0.0772	0.0028	0	0	0.0072	0
s10p6_s10p6_GAGGGCGCAGCTCTGC-1	s10p6_GAGGGCGCAGCTCTGC-1	wd3	p6	S7	1	Fb	EC	Adventitia	0	1	0	0	0	0	0	0	0
s10p6_s10p6_GAGTAAGGCCACGGGA-1	s10p6_GAGTAAGGCCACGGGA-1	wd3	p6	S7	0.9253	Fb	Mp	Intima	0	0.9253	0.0011	1e-04	0.0695	0	0	0.0041	0
s10p6_s10p6_GAGTATGCCCGCCTTG-1	s10p6_GAGTATGCCCGCCTTG-1	wd3	p6	S7	0.8924	SMC	MSC	Media	0	0	0.8924	0.1076	0	0	0	0	0
s10p6_s10p6_GAGTCAGACCAGAATC-1	s10p6_GAGTCAGACCAGAATC-1	wd3	p6	S7	0.9784	Fb	SMC	Intima	0	0.9784	0.0216	0	0	0	0	0	0
s10p6_s10p6_GAGTCCGCTTACCGGA-1	s10p6_GAGTCCGCTTACCGGA-1	wd3	p6	S7	1	SMC	EC	Media	0	0	1	0	0	0	0	0	0
s10p6_s10p6_GAGTCGACAGACCCTC-1	s10p6_GAGTCGACAGACCCTC-1	wd3	p6	S7	0.9932	Mp	Bcell	Adventitia	1e-04	0	0	0	0.9932	0.0067	0	0	0
s10p6_s10p6_GAGTGTGCGGTACCCA-1	s10p6_GAGTGTGCGGTACCCA-1	wd3	p6	S7	0.6507	Fb	SMC	Media	0	0.6507	0.3493	0	0	0	0	0	0
s10p6_s10p6_GAGTTGATGGCAATTT-1	s10p6_GAGTTGATGGCAATTT-1	wd3	p6	S7	0.3607	Mp	Fb	Intima	0	0.2699	0.195	0.1743	0.3607	0	0	0	0
s10p6_s10p6_GATAACTCGCACTGTG-1	s10p6_GATAACTCGCACTGTG-1	wd3	p6	S7	1	Mp	EC	Adventitia	0	0	0	0	1	0	0	0	0
s10p6_s10p6_GATACGATGGGAGTCA-1	s10p6_GATACGATGGGAGTCA-1	wd3	p6	S7	0.97	Fb	SMC	Media	0.0012	0.97	0.0237	0.0023	0.0024	0	0	4e-04	0
s10p6_s10p6_GATAGGTAACGTTGAC-1	s10p6_GATAGGTAACGTTGAC-1	wd3	p6	S7	0.8556	SMC	Fb	Media	0	0.1444	0.8556	0	0	0	0	0	0
s10p6_s10p6_GATATGAGACACTAAC-1	s10p6_GATATGAGACACTAAC-1	wd3	p6	S7	0.75	SMC	Fb	Adventitia	0.0013	0.2475	0.75	3e-04	0	0	0	8e-04	0
s10p6_s10p6_GATATGGATTACGCGG-1	s10p6_GATATGGATTACGCGG-1	wd3	p6	S7	0.5293	Fb	SMC	Adventitia	2e-04	0.5293	0.4576	0.004	0.0079	0	2e-04	8e-04	0
s10p6_s10p6_GATATTGAGATTGGCG-1	s10p6_GATATTGAGATTGGCG-1	wd3	p6	S7	0.9954	Fb	MSC	Adventitia	0	0.9954	0	0.0046	0	0	0	0	0
s10p6_s10p6_GATCATTCCAAACATT-1	s10p6_GATCATTCCAAACATT-1	wd3	p6	S7	1	Plasma	EC	Adventitia	0	0	0	0	0	0	0	1	0
s10p6_s10p6_GATCCCTTTATACTGC-1	s10p6_GATCCCTTTATACTGC-1	wd3	p6	S7	1	Fb	EC	Adventitia	0	1	0	0	0	0	0	0	0
s10p6_s10p6_GATCCGGGAATTAACA-1	s10p6_GATCCGGGAATTAACA-1	wd3	p6	S7	0.9426	Plasma	SMC	Adventitia	1e-04	0.0012	0.0559	2e-04	0	0	0	0.9426	0
s10p6_s10p6_GATCCTCGACACTGGC-1	s10p6_GATCCTCGACACTGGC-1	wd3	p6	S7	1	SMC	EC	Intima	0	0	1	0	0	0	0	0	0
s10p6_s10p6_GATCGACACTATCTGA-1	s10p6_GATCGACACTATCTGA-1	wd3	p6	S7	1	Fb	EC	Adventitia	0	1	0	0	0	0	0	0	0
s10p6_s10p6_GATCGCGGGCTCTCCA-1	s10p6_GATCGCGGGCTCTCCA-1	wd3	p6	S7	0.6572	SMC	Fb	Adventitia	0	0.3423	0.6572	0	0	5e-04	0	0	0
s10p6_s10p6_GATCGCTACCCGATTT-1	s10p6_GATCGCTACCCGATTT-1	wd3	p6	S7	0.9868	Plasma	Bcell	Media	2e-04	4e-04	0	3e-04	1e-04	0.0122	0	0.9868	0
s10p6_s10p6_GATCGGATAGAACCAT-1	s10p6_GATCGGATAGAACCAT-1	wd3	p6	S7	0.9999	Plasma	Tcell	Media	0	0	0	0	0	0	0	0.9999	1e-04
s10p6_s10p6_GATCGGTGGCCATAAC-1	s10p6_GATCGGTGGCCATAAC-1	wd3	p6	S7	0.9444	SMC	Fb	Adventitia	2e-04	0.0515	0.9444	0.0016	0.0017	0	0	6e-04	0
s10p6_s10p6_GATCGTGACTGATATC-1	s10p6_GATCGTGACTGATATC-1	wd3	p6	S7	0.8273	Plasma	Mp	Adventitia	0.0025	0.0129	0.0116	0.0015	0.1442	0	1e-04	0.8273	0
s10p6_s10p6_GATCTTGGAGGGCATA-1	s10p6_GATCTTGGAGGGCATA-1	wd3	p6	S7	0.4556	SMC	Fb	Media	0.0545	0.3042	0.4556	0.182	1e-04	0	0	0.0035	0
s10p6_s10p6_GATCTTTGCAGGGTAT-1	s10p6_GATCTTTGCAGGGTAT-1	wd3	p6	S7	0.5058	SMC	EC	Media	0.4786	0	0.5058	0	0	0.0056	0.0017	0	0.0083
s10p6_s10p6_GATGCCAGCAGAAGGC-1	s10p6_GATGCCAGCAGAAGGC-1	wd3	p6	S7	0.9492	Fb	SMC	Adventitia	0.0013	0.9492	0.047	1e-04	0.001	0	9e-04	1e-04	3e-04
s10p6_s10p6_GATGCGAATGGTATTA-1	s10p6_GATGCGAATGGTATTA-1	wd3	p6	S7	0.9998	Plasma	EC	Adventitia	2e-04	0	0	0	0	0	0	0.9998	0
s10p6_s10p6_GATGCGTCCTGCATTC-1	s10p6_GATGCGTCCTGCATTC-1	wd3	p6	S7	1	SMC	EC	Adventitia	0	0	1	0	0	0	0	0	0
s10p6_s10p6_GATGCTGTATTTCATC-1	s10p6_GATGCTGTATTTCATC-1	wd3	p6	S7	0.9999	Plasma	EC	Media	1e-04	0	0	0	0	0	0	0.9999	0
s10p6_s10p6_GATGTAACGAACCACC-1	s10p6_GATGTAACGAACCACC-1	wd3	p6	S7	1	Plasma	EC	Intima	0	0	0	0	0	0	0	1	0
s10p6_s10p6_GATGTTCAATCCACGA-1	s10p6_GATGTTCAATCCACGA-1	wd3	p6	S7	0.9822	Fb	SMC	Media	0	0.9822	0.0178	0	0	0	0	0	0
s10p6_s10p6_GATTAACCGAAAGCCC-1	s10p6_GATTAACCGAAAGCCC-1	wd3	p6	S7	0.9894	SMC	MSC	Media	0	0	0.9894	0.0106	0	0	0	1e-04	0
s10p6_s10p6_GATTACTGAATTTGGG-1	s10p6_GATTACTGAATTTGGG-1	wd3	p6	S7	0.7342	Plasma	Mp	Media	0	0.0408	0	0.0025	0.1988	0.0188	0.0048	0.7342	0
s10p6_s10p6_GATTCCCTTGTCGCAG-1	s10p6_GATTCCCTTGTCGCAG-1	wd3	p6	S7	0.9664	EC	Fb	Adventitia	0.9664	0.0193	0	1e-04	0	0	2e-04	0.0132	8e-04
s10p6_s10p6_GATTCCTATACGGCGC-1	s10p6_GATTCCTATACGGCGC-1	wd3	p6	S7	1	Fb	EC	Adventitia	0	1	0	0	0	0	0	0	0
s10p6_s10p6_GATTCGACGGTTCACG-1	s10p6_GATTCGACGGTTCACG-1	wd3	p6	S7	0.7685	Fb	Mp	Media	4e-04	0.7685	0.0077	0.0695	0.1452	0	0.0051	0.0036	0
s10p6_s10p6_GCAAACCCTACATTAT-1	s10p6_GCAAACCCTACATTAT-1	wd3	p6	S7	0.5832	SMC	Fb	Media	0	0.4168	0.5832	0	0	0	0	0	0
s10p6_s10p6_GCAAACCTTGGCCATA-1	s10p6_GCAAACCTTGGCCATA-1	wd3	p6	S7	0.5523	Fb	SMC	Media	0.1478	0.5523	0.2083	3e-04	0.0911	0	0	3e-04	0
s10p6_s10p6_GCAAATATTACGCTTT-1	s10p6_GCAAATATTACGCTTT-1	wd3	p6	S7	0.9963	Plasma	Fb	Media	0	0.0037	0	0	0	0	0	0.9963	0
s10p6_s10p6_GCAACACACTAGAACT-1	s10p6_GCAACACACTAGAACT-1	wd3	p6	S7	1	SMC	EC	Media	0	0	1	0	0	0	0	0	0
s10p6_s10p6_GCAACAGCAGTATGCG-1	s10p6_GCAACAGCAGTATGCG-1	wd3	p6	S7	0.601	Plasma	Mp	Media	0	0.013	0.0048	0.0014	0.3747	0.0051	0	0.601	0
s10p6_s10p6_GCAACCACGGCCGCGT-1	s10p6_GCAACCACGGCCGCGT-1	wd3	p6	S7	1	Fb	EC	Media	0	1	0	0	0	0	0	0	0
s10p6_s10p6_GCAAGAATTCCTTGGC-1	s10p6_GCAAGAATTCCTTGGC-1	wd3	p6	S7	0.9174	SMC	MSC	Media	4e-04	0.0041	0.9174	0.0373	0.032	0	0	0.0089	0
s10p6_s10p6_GCAAGTGCACAGAGAA-1	s10p6_GCAAGTGCACAGAGAA-1	wd3	p6	S7	1	Fb	EC	Adventitia	0	1	0	0	0	0	0	0	0
s10p6_s10p6_GCACACACTGGTAGCC-1	s10p6_GCACACACTGGTAGCC-1	wd3	p6	S7	0.7444	SMC	MSC	Media	0.064	2e-04	0.7444	0.1914	0	0	0	0	0
s10p6_s10p6_GCAGACCCAGCACGTA-1	s10p6_GCAGACCCAGCACGTA-1	wd3	p6	S7	0.7343	EC	Mp	Adventitia	0.7343	0.0405	0.0167	0	0.2078	4e-04	0	2e-04	0
s10p6_s10p6_GCAGATCCATAAGACT-1	s10p6_GCAGATCCATAAGACT-1	wd3	p6	S7	0.4675	Mp	MSC	Media	0.0186	0.1923	0.1224	0.1956	0.4675	0.0024	0	0.0012	0
s10p6_s10p6_GCAGATCCTCGCAAAT-1	s10p6_GCAGATCCTCGCAAAT-1	wd3	p6	S7	0.9716	EC	Fb	Adventitia	0.9716	0.0253	4e-04	1e-04	7e-04	0	0	2e-04	0.0018
s10p6_s10p6_GCAGATTAGGGATATC-1	s10p6_GCAGATTAGGGATATC-1	wd3	p6	S7	1	Fb	EC	Adventitia	0	1	0	0	0	0	0	0	0
s10p6_s10p6_GCAGCACACAGCCCAG-1	s10p6_GCAGCACACAGCCCAG-1	wd3	p6	S7	0.9158	SMC	Fb	Media	0	0.0842	0.9158	0	0	0	0	0	0
s10p6_s10p6_GCAGGACTATAGAATA-1	s10p6_GCAGGACTATAGAATA-1	wd3	p6	S7	1	Fb	EC	Media	0	1	0	0	0	0	0	0	0
s10p6_s10p6_GCAGTGTGGCTATAGG-1	s10p6_GCAGTGTGGCTATAGG-1	wd3	p6	S7	0.825	Fb	Tcell	Media	0	0.825	0.0258	0	0	0.0617	0	1e-04	0.0874
s10p6_s10p6_GCATACGAGGTCTTTA-1	s10p6_GCATACGAGGTCTTTA-1	wd3	p6	S7	0.5328	Fb	SMC	Media	0	0.5328	0.4646	0	0.002	0	0	7e-04	0
s10p6_s10p6_GCATAGAGCACTCAGG-1	s10p6_GCATAGAGCACTCAGG-1	wd3	p6	S7	0.9001	MSC	Fb	Adventitia	1e-04	0.0952	0	0.9001	0.0046	0	0	0	0
s10p6_s10p6_GCATCGGCCGTGTAGG-1	s10p6_GCATCGGCCGTGTAGG-1	wd3	p6	S7	0.7704	Bcell	Mp	Media	0.0335	0.0135	0.0711	0.0244	0.0869	0.7704	0	0	0
s10p6_s10p6_GCATGAGGGACGCGGC-1	s10p6_GCATGAGGGACGCGGC-1	wd3	p6	S7	0.9634	Mp	EC	Adventitia	0.0366	0	0	0	0.9634	0	0	0	0
s10p6_s10p6_GCATTCGAAATGAACA-1	s10p6_GCATTCGAAATGAACA-1	wd3	p6	S7	1	Mp	EC	Adventitia	0	0	0	0	1	0	0	0	0
s10p6_s10p6_GCATTGTAATTCATAT-1	s10p6_GCATTGTAATTCATAT-1	wd3	p6	S7	0.9999	Fb	EC	Media	1e-04	0.9999	0	0	0	0	0	0	0
s10p6_s10p6_GCCAAGAATACTTCTG-1	s10p6_GCCAAGAATACTTCTG-1	wd3	p6	S7	0.9999	SMC	Fb	Intima	0	1e-04	0.9999	0	0	0	0	0	0
s10p6_s10p6_GCCACAATTTAAGGAC-1	s10p6_GCCACAATTTAAGGAC-1	wd3	p6	S7	0.9877	Fb	SMC	Media	0	0.9877	0.0123	0	0	0	0	0	0
s10p6_s10p6_GCCACTCAGAGCGCGA-1	s10p6_GCCACTCAGAGCGCGA-1	wd3	p6	S7	0.441	SMC	Fb	Media	0.0817	0.289	0.441	0	0.1043	0.084	0	0	0
s10p6_s10p6_GCCATCGAGCTGCGTG-1	s10p6_GCCATCGAGCTGCGTG-1	wd3	p6	S7	1	Fb	EC	Media	0	1	0	0	0	0	0	0	0
s10p6_s10p6_GCCCAGTTGGTATGCC-1	s10p6_GCCCAGTTGGTATGCC-1	wd3	p6	S7	1	Mp	EC	Adventitia	0	0	0	0	1	0	0	0	0
s10p6_s10p6_GCCCGACTTCTTCCCG-1	s10p6_GCCCGACTTCTTCCCG-1	wd3	p6	S7	1	Fb	EC	Intima	0	1	0	0	0	0	0	0	0
s10p6_s10p6_GCCCGATCTGTGGTCG-1	s10p6_GCCCGATCTGTGGTCG-1	wd3	p6	S7	0.3944	Fb	MSC	Media	0	0.3944	0.2302	0.3754	0	0	0	0	0
s10p6_s10p6_GCCCGCGCGTAAACGG-1	s10p6_GCCCGCGCGTAAACGG-1	wd3	p6	S7	1	Fb	EC	Media	0	1	0	0	0	0	0	0	0
s10p6_s10p6_GCCCGCGCGTTTGACA-1	s10p6_GCCCGCGCGTTTGACA-1	wd3	p6	S7	0.9923	Fb	Tcell	Adventitia	0.0023	0.9923	0	9e-04	0.0018	0	0	1e-04	0.0026
s10p6_s10p6_GCCCGTAATACCTTCT-1	s10p6_GCCCGTAATACCTTCT-1	wd3	p6	S7	1	Mp	EC	Adventitia	0	0	0	0	1	0	0	0	0
s10p6_s10p6_GCCGAAATTCCTACGT-1	s10p6_GCCGAAATTCCTACGT-1	wd3	p6	S7	1	SMC	EC	Media	0	0	1	0	0	0	0	0	0
s10p6_s10p6_GCCGATTGGCCAAGCT-1	s10p6_GCCGATTGGCCAAGCT-1	wd3	p6	S7	0.4564	SMC	MSC	Media	0	0.0881	0.4564	0.4046	0.0494	0	0	0.0015	0
s10p6_s10p6_GCCGCATTAGTCCGGC-1	s10p6_GCCGCATTAGTCCGGC-1	wd3	p6	S7	0.9999	Plasma	Fb	Media	0	1e-04	0	0	0	0	0	0.9999	0
s10p6_s10p6_GCCGCTTGTGAGAAAC-1	s10p6_GCCGCTTGTGAGAAAC-1	wd3	p6	S7	0.9938	SMC	Fb	Media	0	0.0062	0.9938	0	0	0	0	0	0
s10p6_s10p6_GCCGGGTTAGGGTCGC-1	s10p6_GCCGGGTTAGGGTCGC-1	wd3	p6	S7	1	SMC	EC	Media	0	0	1	0	0	0	0	0	0
s10p6_s10p6_GCCTAGCGATCTGACC-1	s10p6_GCCTAGCGATCTGACC-1	wd3	p6	S7	0.9998	EC	Fb	Adventitia	0.9998	1e-04	0	0	1e-04	0	0	0	0
s10p6_s10p6_GCCTATAGTGTCAGGG-1	s10p6_GCCTATAGTGTCAGGG-1	wd3	p6	S7	0.9973	Fb	MSC	Adventitia	7e-04	0.9973	0	0.0012	7e-04	0	0	1e-04	0
s10p6_s10p6_GCCTATTCCGATATAG-1	s10p6_GCCTATTCCGATATAG-1	wd3	p6	S7	1	Plasma	EC	Adventitia	0	0	0	0	0	0	0	1	0
s10p6_s10p6_GCCTCATCTGGAAATA-1	s10p6_GCCTCATCTGGAAATA-1	wd3	p6	S7	0.5164	SMC	Fb	Adventitia	0	0.4836	0.5164	0	0	0	0	0	0
s10p6_s10p6_GCCTCCGACAATTCAC-1	s10p6_GCCTCCGACAATTCAC-1	wd3	p6	S7	0.7441	SMC	MSC	Media	0	0.0088	0.7441	0.1687	0.0017	0.0439	0.0326	1e-04	0
s10p6_s10p6_GCCTCTATACATAGCA-1	s10p6_GCCTCTATACATAGCA-1	wd3	p6	S7	1	SMC	EC	Media	0	0	1	0	0	0	0	0	0
s10p6_s10p6_GCGAAACGATCGGGAG-1	s10p6_GCGAAACGATCGGGAG-1	wd3	p6	S7	0.9989	Plasma	Tcell	Media	0	1e-04	0	0	0	0	0	0.9989	0.001
s10p6_s10p6_GCGAAACTTAACTGGA-1	s10p6_GCGAAACTTAACTGGA-1	wd3	p6	S7	1	Fb	EC	Media	0	1	0	0	0	0	0	0	0
s10p6_s10p6_GCGAAGCCATACCCGT-1	s10p6_GCGAAGCCATACCCGT-1	wd3	p6	S7	1	Fb	EC	Adventitia	0	1	0	0	0	0	0	0	0
s10p6_s10p6_GCGACATGTAAACATC-1	s10p6_GCGACATGTAAACATC-1	wd3	p6	S7	0.9468	Plasma	EC	Adventitia	0.0521	0	0	0	0	0.0011	0	0.9468	0
s10p6_s10p6_GCGACGATAGTTGTAC-1	s10p6_GCGACGATAGTTGTAC-1	wd3	p6	S7	0.8311	SMC	Fb	Media	5e-04	0.1402	0.8311	8e-04	0.0138	0.0059	0	0.0077	0
s10p6_s10p6_GCGAGCGCATGCTCCC-1	s10p6_GCGAGCGCATGCTCCC-1	wd3	p6	S7	0.999	Mp	Bcell	Adventitia	0	0	0	0	0.999	7e-04	0	0	2e-04
s10p6_s10p6_GCGAGGCCCGAGCAGA-1	s10p6_GCGAGGCCCGAGCAGA-1	wd3	p6	S7	0.7097	SMC	MSC	Media	0	0.079	0.7097	0.1371	0.0072	0.067	0	0	0
s10p6_s10p6_GCGAGTTCTGCAAAGA-1	s10p6_GCGAGTTCTGCAAAGA-1	wd3	p6	S7	1	SMC	EC	Adventitia	0	0	1	0	0	0	0	0	0
s10p6_s10p6_GCGATTGTTAACGTTA-1	s10p6_GCGATTGTTAACGTTA-1	wd3	p6	S7	0.9999	SMC	EC	Adventitia	0	0	0.9999	0	0	0	0	0	0
s10p6_s10p6_GCGCAAGAGCGCGCTG-1	s10p6_GCGCAAGAGCGCGCTG-1	wd3	p6	S7	0.663	EC	Mp	Adventitia	0.663	0.002	0	0	0.335	0	0	0	0
s10p6_s10p6_GCGCATCCAGTCAGCA-1	s10p6_GCGCATCCAGTCAGCA-1	wd3	p6	S7	0.4741	Fb	EC	Adventitia	0.2715	0.4741	0	0.2201	0.015	0	0	0.0012	0.0182
s10p6_s10p6_GCGCCGTTCCACGATA-1	s10p6_GCGCCGTTCCACGATA-1	wd3	p6	S7	0.9662	EC	SMC	Media	0.9662	2e-04	0.0309	8e-04	0.0019	0	0	0	0
s10p6_s10p6_GCGCGTCATTGGTACA-1	s10p6_GCGCGTCATTGGTACA-1	wd3	p6	S7	0.448	SMC	Fb	Media	0.2554	0.2865	0.448	0	1e-04	0	0	0	0.01
s10p6_s10p6_GCGCTAATTGAATAGA-1	s10p6_GCGCTAATTGAATAGA-1	wd3	p6	S7	0.9967	EC	Mp	Adventitia	0.9967	0	0	1e-04	0.003	1e-04	0	0	1e-04
s10p6_s10p6_GCGCTATGCCGAGGCA-1	s10p6_GCGCTATGCCGAGGCA-1	wd3	p6	S7	0.9352	Mp	Fb	Media	0	0.0648	0	0	0.9352	0	0	0	0
s10p6_s10p6_GCGCTGCTTTGCATTT-1	s10p6_GCGCTGCTTTGCATTT-1	wd3	p6	S7	1	Fb	EC	Adventitia	0	1	0	0	0	0	0	0	0
s10p6_s10p6_GCGCTTAAATAATTGG-1	s10p6_GCGCTTAAATAATTGG-1	wd3	p6	S7	0.8809	SMC	Fb	Media	0.0013	0.0658	0.8809	0.05	0.0015	0	0	4e-04	0
s10p6_s10p6_GCGGACCGCGTTGTGG-1	s10p6_GCGGACCGCGTTGTGG-1	wd3	p6	S7	0.9714	SMC	MSC	Media	0	0	0.9714	0.0286	0	0	0	1e-04	0
s10p6_s10p6_GCGGAGAGGGAGAACG-1	s10p6_GCGGAGAGGGAGAACG-1	wd3	p6	S7	0.7852	Fb	SMC	Media	4e-04	0.7852	0.1867	0.0185	0.0059	0.0024	0	9e-04	0
s10p6_s10p6_GCGGCTCTGACGTACC-1	s10p6_GCGGCTCTGACGTACC-1	wd3	p6	S7	0.6071	Fb	SMC	Media	0	0.6071	0.3834	0.0094	0	0	0	0	0
s10p6_s10p6_GCGGGCGAGCCTTACC-1	s10p6_GCGGGCGAGCCTTACC-1	wd3	p6	S7	1	SMC	EC	Intima	0	0	1	0	0	0	0	0	0
s10p6_s10p6_GCGGTTCCCTATCATG-1	s10p6_GCGGTTCCCTATCATG-1	wd3	p6	S7	0.6215	SMC	Fb	Media	0	0.3583	0.6215	0	0.0074	0	0	2e-04	0.0127
s10p6_s10p6_GCGTAAATGGCCATAA-1	s10p6_GCGTAAATGGCCATAA-1	wd3	p6	S7	1	Fb	EC	Adventitia	0	1	0	0	0	0	0	0	0
s10p6_s10p6_GCGTCGCCAGGGTGAT-1	s10p6_GCGTCGCCAGGGTGAT-1	wd3	p6	S7	0.9999	EC	Fb	Media	0.9999	1e-04	0	0	0	0	0	0	0
s10p6_s10p6_GCGTCTCTGCATTGGG-1	s10p6_GCGTCTCTGCATTGGG-1	wd3	p6	S7	0.6272	Fb	SMC	Media	3e-04	0.6272	0.3712	9e-04	4e-04	0	0	0	0
s10p6_s10p6_GCGTGGTACTGGGTTA-1	s10p6_GCGTGGTACTGGGTTA-1	wd3	p6	S7	0.9999	Plasma	EC	Adventitia	1e-04	0	0	0	0	0	0	0.9999	0
s10p6_s10p6_GCGTTATATTTGGAAC-1	s10p6_GCGTTATATTTGGAAC-1	wd3	p6	S7	0.5491	SMC	Fb	Adventitia	0	0.4509	0.5491	0	0	0	0	0	0
s10p6_s10p6_GCTAAACCTGAGGTGA-1	s10p6_GCTAAACCTGAGGTGA-1	wd3	p6	S7	0.7947	Plasma	Mp	Adventitia	0	0	0	0	0.2053	0	0	0.7947	0
s10p6_s10p6_GCTAACTGAAGTCTGA-1	s10p6_GCTAACTGAAGTCTGA-1	wd3	p6	S7	0.9994	Plasma	Bcell	Media	0	0	0	0	0	5e-04	0	0.9994	1e-04
s10p6_s10p6_GCTAAGTAAAGGCGAT-1	s10p6_GCTAAGTAAAGGCGAT-1	wd3	p6	S7	1	Mp	EC	Adventitia	0	0	0	0	1	0	0	0	0
s10p6_s10p6_GCTAAGTAGTTTCTCT-1	s10p6_GCTAAGTAGTTTCTCT-1	wd3	p6	S7	0.9801	Mp	Bcell	Adventitia	0.0025	0	0	0	0.9801	0.0174	0	0	0
s10p6_s10p6_GCTAATACCGAATGCC-1	s10p6_GCTAATACCGAATGCC-1	wd3	p6	S7	0.8804	Fb	MSC	Adventitia	0	0.8804	0.0016	0.118	0	0	0	0	0
s10p6_s10p6_GCTACAATCGAGGATA-1	s10p6_GCTACAATCGAGGATA-1	wd3	p6	S7	0.995	MSC	Fb	Intima	0	0.005	0	0.995	0	0	0	0	0
s10p6_s10p6_GCTACAGTACGGACCG-1	s10p6_GCTACAGTACGGACCG-1	wd3	p6	S7	0.9756	EC	SMC	Media	0.9756	0	0.0207	0	0	0	0	0.0036	0
s10p6_s10p6_GCTACGACTTATTGGG-1	s10p6_GCTACGACTTATTGGG-1	wd3	p6	S7	0.9066	Mp	Bcell	Media	0.0188	0.0032	0.005	5e-04	0.9066	0.0657	0	3e-04	0
s10p6_s10p6_GCTACTATAGTAGAGT-1	s10p6_GCTACTATAGTAGAGT-1	wd3	p6	S7	0.5146	SMC	Fb	Media	0	0.4579	0.5146	0.0276	0	0	0	0	0
s10p6_s10p6_GCTAGACCGTCTACTG-1	s10p6_GCTAGACCGTCTACTG-1	wd3	p6	S7	1	Fb	EC	Adventitia	0	1	0	0	0	0	0	0	0
s10p6_s10p6_GCTAGAGTAGAGATGT-1	s10p6_GCTAGAGTAGAGATGT-1	wd3	p6	S7	1	SMC	EC	Media	0	0	1	0	0	0	0	0	0
s10p6_s10p6_GCTAGCTTGAATAGCT-1	s10p6_GCTAGCTTGAATAGCT-1	wd3	p6	S7	0.895	Fb	EC	Media	0.1048	0.895	0	2e-04	0	0	0	0	0
s10p6_s10p6_GCTAGGCACCACGGAG-1	s10p6_GCTAGGCACCACGGAG-1	wd3	p6	S7	0.5634	Fb	SMC	Media	0.0237	0.5634	0.3933	0.0186	1e-04	6e-04	0	3e-04	0
s10p6_s10p6_GCTAGTAGAGCTTGTA-1	s10p6_GCTAGTAGAGCTTGTA-1	wd3	p6	S7	0.9949	SMC	Fb	Media	3e-04	0.0047	0.9949	0	0	0	0	1e-04	0
s10p6_s10p6_GCTATACGTCTCGGAC-1	s10p6_GCTATACGTCTCGGAC-1	wd3	p6	S7	0.8481	Fb	SMC	Media	0	0.8481	0.1519	0	0	0	0	0	0
s10p6_s10p6_GCTATCATACTCATGG-1	s10p6_GCTATCATACTCATGG-1	wd3	p6	S7	0.8051	SMC	MSC	Media	2e-04	0.0026	0.8051	0.1753	0.0125	0	0	0.0043	0
s10p6_s10p6_GCTCAATCCGTTTATT-1	s10p6_GCTCAATCCGTTTATT-1	wd3	p6	S7	1	Mp	EC	Intima	0	0	0	0	1	0	0	0	0
s10p6_s10p6_GCTCCCAGTCGGTCCA-1	s10p6_GCTCCCAGTCGGTCCA-1	wd3	p6	S7	0.9794	Plasma	Mp	Adventitia	0.0017	0	0	0	0.0189	0	0	0.9794	0
s10p6_s10p6_GCTCGCGGTTCCGCTC-1	s10p6_GCTCGCGGTTCCGCTC-1	wd3	p6	S7	0.9764	Fb	EC	Adventitia	0.0177	0.9764	0	0.0023	0	0	0	0.0011	0.0025
s10p6_s10p6_GCTCGCTCATGTCCAA-1	s10p6_GCTCGCTCATGTCCAA-1	wd3	p6	S7	0.7054	SMC	Fb	Adventitia	0	0.2946	0.7054	0	0	0	0	0	0
s10p6_s10p6_GCTCTAAACCCTGACG-1	s10p6_GCTCTAAACCCTGACG-1	wd3	p6	S7	0.994	Fb	MSC	Adventitia	0.002	0.994	0	0.0021	6e-04	9e-04	0	3e-04	0
s10p6_s10p6_GCTCTATGTTACGTGC-1	s10p6_GCTCTATGTTACGTGC-1	wd3	p6	S7	0.9965	Plasma	Mp	Adventitia	0	0	0	0	0.0035	0	0	0.9965	0
s10p6_s10p6_GCTCTCGGGTACCGAA-1	s10p6_GCTCTCGGGTACCGAA-1	wd3	p6	S7	0.8383	Fb	MSC	Adventitia	0.0347	0.8383	0	0.0843	0.0422	0	0	5e-04	0
s10p6_s10p6_GCTGAGGCGTGAGTAT-1	s10p6_GCTGAGGCGTGAGTAT-1	wd3	p6	S7	0.8976	Fb	SMC	Media	0.0064	0.8976	0.0891	0.0068	0	0	0	1e-04	0
s10p6_s10p6_GCTGCACGGTTTCTTA-1	s10p6_GCTGCACGGTTTCTTA-1	wd3	p6	S7	0.9296	SMC	Fb	Media	4e-04	0.0679	0.9296	5e-04	0	7e-04	0	8e-04	0
s10p6_s10p6_GCTGCTAAGTAGTCGA-1	s10p6_GCTGCTAAGTAGTCGA-1	wd3	p6	S7	0.5477	SMC	MSC	Intima	0.0134	1e-04	0.5477	0.2486	0	0.0026	0	0.1871	4e-04
s10p6_s10p6_GCTGCTACTGCGTAGC-1	s10p6_GCTGCTACTGCGTAGC-1	wd3	p6	S7	0.5092	MSC	SMC	Media	0.0319	0	0.449	0.5092	0	0.0077	0	0.0021	0
s10p6_s10p6_GCTGCTCTCCGGACAC-1	s10p6_GCTGCTCTCCGGACAC-1	wd3	p6	S7	1	Mp	EC	Adventitia	0	0	0	0	1	0	0	0	0
s10p6_s10p6_GCTGGCATATTCACCT-1	s10p6_GCTGGCATATTCACCT-1	wd3	p6	S7	1	Fb	EC	Adventitia	0	1	0	0	0	0	0	0	0
s10p6_s10p6_GCTGGCGGCGCATGCT-1	s10p6_GCTGGCGGCGCATGCT-1	wd3	p6	S7	0.9639	SMC	MSC	Media	0	0	0.9639	0.0361	0	0	0	0	0
s10p6_s10p6_GCTGTATTACTGGCCC-1	s10p6_GCTGTATTACTGGCCC-1	wd3	p6	S7	1	Plasma	EC	Media	0	0	0	0	0	0	0	1	0
s10p6_s10p6_GCTGTTGCTACCGAAC-1	s10p6_GCTGTTGCTACCGAAC-1	wd3	p6	S7	0.9999	Mp	Fb	Adventitia	0	1e-04	0	0	0.9999	0	0	0	0
s10p6_s10p6_GCTTAATGTAACTAAC-1	s10p6_GCTTAATGTAACTAAC-1	wd3	p6	S7	0.9985	Fb	SMC	Media	0	0.9985	0.0015	0	0	0	0	0	0
s10p6_s10p6_GCTTATGAAGCAGGAA-1	s10p6_GCTTATGAAGCAGGAA-1	wd3	p6	S7	1	Fb	EC	Adventitia	0	1	0	0	0	0	0	0	0
s10p6_s10p6_GCTTCCGTCCCTAGAC-1	s10p6_GCTTCCGTCCCTAGAC-1	wd3	p6	S7	1	Fb	EC	Adventitia	0	1	0	0	0	0	0	0	0
s10p6_s10p6_GCTTGATGATAATCAG-1	s10p6_GCTTGATGATAATCAG-1	wd3	p6	S7	0.4935	Mp	Fb	Adventitia	0.0312	0.4745	0	5e-04	0.4935	0	0	3e-04	0
s10p6_s10p6_GCTTGGATCGATTAGG-1	s10p6_GCTTGGATCGATTAGG-1	wd3	p6	S7	1	Fb	EC	Adventitia	0	1	0	0	0	0	0	0	0
s10p6_s10p6_GCTTTCAGAGGAGGTG-1	s10p6_GCTTTCAGAGGAGGTG-1	wd3	p6	S7	1	Mp	EC	Adventitia	0	0	0	0	1	0	0	0	0
s10p6_s10p6_GGAAACTAAATGGGCC-1	s10p6_GGAAACTAAATGGGCC-1	wd3	p6	S7	0.9082	Plasma	SMC	Media	0	0.0144	0.054	0.0043	0	0.0188	0	0.9082	3e-04
s10p6_s10p6_GGAACCCGAACAAGAA-1	s10p6_GGAACCCGAACAAGAA-1	wd3	p6	S7	0.9952	EC	Mp	Adventitia	0.9952	0	1e-04	0.0021	0.0024	0	0	2e-04	0
s10p6_s10p6_GGAACCGTGTAAATTG-1	s10p6_GGAACCGTGTAAATTG-1	wd3	p6	S7	1	SMC	EC	Media	0	0	1	0	0	0	0	0	0
s10p6_s10p6_GGAACGGCCTGCAGCC-1	s10p6_GGAACGGCCTGCAGCC-1	wd3	p6	S7	1	Fb	EC	Adventitia	0	1	0	0	0	0	0	0	0
s10p6_s10p6_GGAATGCGCTAGCGTG-1	s10p6_GGAATGCGCTAGCGTG-1	wd3	p6	S7	0.8273	Mp	Tcell	Adventitia	3e-04	0.0139	0	2e-04	0.8273	1e-04	0.049	0	0.1091
s10p6_s10p6_GGACCAACAGGATAAC-1	s10p6_GGACCAACAGGATAAC-1	wd3	p6	S7	0.8007	Plasma	SMC	Media	0.0018	0.0306	0.1615	0.0053	0	0	0	0.8007	0
s10p6_s10p6_GGAGAAGTCATTGGCA-1	s10p6_GGAGAAGTCATTGGCA-1	wd3	p6	S7	1	Fb	EC	Adventitia	0	1	0	0	0	0	0	0	0
s10p6_s10p6_GGAGACGACACCTTTG-1	s10p6_GGAGACGACACCTTTG-1	wd3	p6	S7	0.9991	SMC	Plasma	Media	3e-04	0	0.9991	0	0	0	0	6e-04	0
s10p6_s10p6_GGAGCAACATTTCAAG-1	s10p6_GGAGCAACATTTCAAG-1	wd3	p6	S7	0.3317	Fb	MSC	Media	0.1138	0.3317	8e-04	0.3043	0.0764	0	0	0.0268	0.1462
s10p6_s10p6_GGAGCACCAAGAACTA-1	s10p6_GGAGCACCAAGAACTA-1	wd3	p6	S7	1	Fb	EC	Adventitia	0	1	0	0	0	0	0	0	0
s10p6_s10p6_GGAGGGCTTGGTTGGC-1	s10p6_GGAGGGCTTGGTTGGC-1	wd3	p6	S7	0.8942	Fb	MSC	Adventitia	6e-04	0.8942	0	0.0733	0.021	0.0019	0	0.0091	0
s10p6_s10p6_GGATCCGGAATATACT-1	s10p6_GGATCCGGAATATACT-1	wd3	p6	S7	0.9999	Fb	Plasma	Adventitia	0	0.9999	0	0	0	0	0	1e-04	0
s10p6_s10p6_GGATCTTGACTCAACC-1	s10p6_GGATCTTGACTCAACC-1	wd3	p6	S7	0.6415	SMC	Mp	Intima	0	0	0.6415	0	0.3585	0	0	0	0
s10p6_s10p6_GGATGAAGATCGCTGA-1	s10p6_GGATGAAGATCGCTGA-1	wd3	p6	S7	0.7291	Fb	SMC	Adventitia	0.0193	0.7291	0.2478	0	0.0037	1e-04	0	0	0
s10p6_s10p6_GGATGACGCGAGTTTA-1	s10p6_GGATGACGCGAGTTTA-1	wd3	p6	S7	0.879	Fb	SMC	Media	0	0.879	0.121	0	0	0	0	0	0
s10p6_s10p6_GGATGCTGGCGTTCCT-1	s10p6_GGATGCTGGCGTTCCT-1	wd3	p6	S7	0.9852	SMC	Fb	Media	0	0.0148	0.9852	0	0	0	0	0	0
s10p6_s10p6_GGATGTCCTTACCGCA-1	s10p6_GGATGTCCTTACCGCA-1	wd3	p6	S7	0.9521	Plasma	Bcell	Adventitia	0.0103	1e-04	0	0	0	0.0375	0	0.9521	0
s10p6_s10p6_GGATTGCTGTGACTCC-1	s10p6_GGATTGCTGTGACTCC-1	wd3	p6	S7	0.9772	Fb	Bcell	Intima	0	0.9772	0	7e-04	0	0.022	0	0	0
s10p6_s10p6_GGATTTCACTTCTATA-1	s10p6_GGATTTCACTTCTATA-1	wd3	p6	S7	0.886	Fb	Plasma	Adventitia	0	0.886	0	0.005	4e-04	1e-04	0	0.1085	0
s10p6_s10p6_GGCAAAGGCGCCAATA-1	s10p6_GGCAAAGGCGCCAATA-1	wd3	p6	S7	0.9999	Fb	SMC	Intima	0	0.9999	1e-04	0	0	0	0	0	0
s10p6_s10p6_GGCAAATTACTTTACT-1	s10p6_GGCAAATTACTTTACT-1	wd3	p6	S7	1	Plasma	EC	Media	0	0	0	0	0	0	0	1	0
s10p6_s10p6_GGCAAGGCGAAATAGC-1	s10p6_GGCAAGGCGAAATAGC-1	wd3	p6	S7	0.5225	SMC	Fb	Media	0.001	0.4753	0.5225	9e-04	0	0	0	3e-04	0
s10p6_s10p6_GGCAATAGTCAATGAG-1	s10p6_GGCAATAGTCAATGAG-1	wd3	p6	S7	0.9996	Plasma	EC	Adventitia	4e-04	0	0	0	0	0	0	0.9996	0
s10p6_s10p6_GGCACTCCACTGGGCA-1	s10p6_GGCACTCCACTGGGCA-1	wd3	p6	S7	0.7562	SMC	MSC	Adventitia	0.0093	0.0168	0.7562	0.2146	0.0011	0	0	5e-04	0.0015
s10p6_s10p6_GGCATACAGGTAGCGG-1	s10p6_GGCATACAGGTAGCGG-1	wd3	p6	S7	0.5335	Fb	SMC	Media	0	0.5335	0.4665	0	0	0	0	0	0
s10p6_s10p6_GGCCCTCACCCACTTA-1	s10p6_GGCCCTCACCCACTTA-1	wd3	p6	S7	0.8584	EC	MSC	Media	0.8584	0	0	0.1416	0	0	0	0	0
s10p6_s10p6_GGCGAAATCTAACTTG-1	s10p6_GGCGAAATCTAACTTG-1	wd3	p6	S7	0.9999	Fb	SMC	Media	0	0.9999	1e-04	0	0	0	0	0	0
s10p6_s10p6_GGCGCAGGACATCTTC-1	s10p6_GGCGCAGGACATCTTC-1	wd3	p6	S7	0.7629	Fb	Mp	Media	0.0042	0.7629	0.0015	0.0021	0.229	0	0	2e-04	0
s10p6_s10p6_GGCGCATGAATTGATG-1	s10p6_GGCGCATGAATTGATG-1	wd3	p6	S7	0.995	Fb	SMC	Media	5e-04	0.995	0.0041	0	0	0	0	0	3e-04
s10p6_s10p6_GGCGCGGAGATCTTTC-1	s10p6_GGCGCGGAGATCTTTC-1	wd3	p6	S7	1	SMC	EC	Media	0	0	1	0	0	0	0	0	0
s10p6_s10p6_GGCGCGTTCGAGTTTA-1	s10p6_GGCGCGTTCGAGTTTA-1	wd3	p6	S7	0.5499	SMC	Fb	Media	0	0.4501	0.5499	0	0	0	0	0	0
s10p6_s10p6_GGCGGAGTAATATTAG-1	s10p6_GGCGGAGTAATATTAG-1	wd3	p6	S7	0.9188	Mp	MSC	Adventitia	0.0304	0.0174	6e-04	0.0328	0.9188	0	0	0	0
s10p6_s10p6_GGCGGTAGGATCATTG-1	s10p6_GGCGGTAGGATCATTG-1	wd3	p6	S7	0.4752	EC	SMC	Adventitia	0.4752	0.1109	0.3999	0	0	0.0033	0	0	0.0106
s10p6_s10p6_GGCGTCCTATCCGCTG-1	s10p6_GGCGTCCTATCCGCTG-1	wd3	p6	S7	0.995	SMC	Fb	Adventitia	3e-04	0.0029	0.995	0.001	0	0	0	9e-04	0
s10p6_s10p6_GGCTATTAAGTTGTAT-1	s10p6_GGCTATTAAGTTGTAT-1	wd3	p6	S7	0.8863	Fb	SMC	Adventitia	0	0.8863	0.1134	3e-04	0	0	0	0	0
s10p6_s10p6_GGCTCGCGTTGAGGTA-1	s10p6_GGCTCGCGTTGAGGTA-1	wd3	p6	S7	0.8139	Mp	EC	Adventitia	0.1824	0.0033	4e-04	0	0.8139	0	0	0	0
s10p6_s10p6_GGCTCGTGCCACCAGC-1	s10p6_GGCTCGTGCCACCAGC-1	wd3	p6	S7	0.8869	Fb	EC	Adventitia	0.0913	0.8869	0	0.001	0.0206	0	0	3e-04	0
s10p6_s10p6_GGCTCTGCTCCAACGC-1	s10p6_GGCTCTGCTCCAACGC-1	wd3	p6	S7	0.9873	Fb	Mp	Adventitia	0	0.9873	0	0	0.0127	0	0	0	0
s10p6_s10p6_GGCTGAAATAGCAAAG-1	s10p6_GGCTGAAATAGCAAAG-1	wd3	p6	S7	0.8212	SMC	Fb	Media	0	0.1788	0.8212	0	0	0	0	0	0
s10p6_s10p6_GGGAACGGGAGGTTAG-1	s10p6_GGGAACGGGAGGTTAG-1	wd3	p6	S7	0.9986	Fb	Mp	Media	0	0.9986	0	0	0.0014	0	0	0	0
s10p6_s10p6_GGGACCCGTATATCTT-1	s10p6_GGGACCCGTATATCTT-1	wd3	p6	S7	0.6274	Fb	SMC	Intima	0	0.6274	0.3726	0	0	0	0	0	0
s10p6_s10p6_GGGACTGCATAGATAG-1	s10p6_GGGACTGCATAGATAG-1	wd3	p6	S7	0.9965	Fb	MSC	Adventitia	7e-04	0.9965	6e-04	0.0021	0	0	0	1e-04	0
s10p6_s10p6_GGGAGAACTCACAGTA-1	s10p6_GGGAGAACTCACAGTA-1	wd3	p6	S7	0.9059	Plasma	Bcell	Adventitia	0	0	0	0	0	0.094	0	0.9059	0
s10p6_s10p6_GGGAGGATGCCCGAAA-1	s10p6_GGGAGGATGCCCGAAA-1	wd3	p6	S7	0.9954	Fb	Bcell	Media	0	0.9954	2e-04	0	0	0.0044	0	0	0
s10p6_s10p6_GGGAGTTAATGAGGCG-1	s10p6_GGGAGTTAATGAGGCG-1	wd3	p6	S7	1	Fb	EC	Adventitia	0	1	0	0	0	0	0	0	0
s10p6_s10p6_GGGATGGTCGTAACCG-1	s10p6_GGGATGGTCGTAACCG-1	wd3	p6	S7	0.9989	EC	Bcell	Media	0.9989	0	0	0	0	0.0011	0	0	0
s10p6_s10p6_GGGATTTACCGCACCT-1	s10p6_GGGATTTACCGCACCT-1	wd3	p6	S7	0.9999	SMC	EC	Adventitia	1e-04	0	0.9999	0	0	0	0	0	0
s10p6_s10p6_GGGCAGAGCAATCGTT-1	s10p6_GGGCAGAGCAATCGTT-1	wd3	p6	S7	0.9945	Fb	MSC	Intima	0	0.9945	0	0.0055	0	0	0	0	0
s10p6_s10p6_GGGCCCGTCTTAAACA-1	s10p6_GGGCCCGTCTTAAACA-1	wd3	p6	S7	0.9998	Fb	SMC	Media	0	0.9998	2e-04	0	0	0	0	0	0
s10p6_s10p6_GGGCCCTACGAAAGGG-1	s10p6_GGGCCCTACGAAAGGG-1	wd3	p6	S7	0.958	Plasma	SMC	Media	6e-04	0.0012	0.0396	2e-04	0	0	4e-04	0.958	0
s10p6_s10p6_GGGCCGGCCGAAGTAC-1	s10p6_GGGCCGGCCGAAGTAC-1	wd3	p6	S7	1	Fb	EC	Adventitia	0	1	0	0	0	0	0	0	0
s10p6_s10p6_GGGCCTAAATGGGCTA-1	s10p6_GGGCCTAAATGGGCTA-1	wd3	p6	S7	1	SMC	EC	Media	0	0	1	0	0	0	0	0	0
s10p6_s10p6_GGGCGATATGTGTGAA-1	s10p6_GGGCGATATGTGTGAA-1	wd3	p6	S7	1	EC	Fb	Adventitia	1	0	0	0	0	0	0	0	0
s10p6_s10p6_GGGCGGCAAATGAATT-1	s10p6_GGGCGGCAAATGAATT-1	wd3	p6	S7	0.3452	Mp	SMC	Media	0	0.1144	0.24	0.1362	0.3452	0.1641	0	0	0
s10p6_s10p6_GGGCGGGTTCCCTACG-1	s10p6_GGGCGGGTTCCCTACG-1	wd3	p6	S7	0.9694	EC	SMC	Media	0.9694	0.0073	0.0215	0.0014	0	3e-04	0	0	0
s10p6_s10p6_GGGCGTACATTTATAT-1	s10p6_GGGCGTACATTTATAT-1	wd3	p6	S7	0.9999	Plasma	Fb	Adventitia	0	1e-04	0	0	0	0	0	0.9999	0
s10p6_s10p6_GGGCGTCACCACGTAA-1	s10p6_GGGCGTCACCACGTAA-1	wd3	p6	S7	0.5546	SMC	Fb	Media	0.0011	0.3434	0.5546	0.0329	0.052	0.0157	0	4e-04	0
s10p6_s10p6_GGGCGTGGTTTCCCAG-1	s10p6_GGGCGTGGTTTCCCAG-1	wd3	p6	S7	0.4247	SMC	Fb	Intima	0	0.3529	0.4247	0.2223	0	0	0	0	0
s10p6_s10p6_GGGCTGCCTAGGGCGA-1	s10p6_GGGCTGCCTAGGGCGA-1	wd3	p6	S7	1	Fb	EC	Adventitia	0	1	0	0	0	0	0	0	0
s10p6_s10p6_GGGCTGGTTAGTCGCG-1	s10p6_GGGCTGGTTAGTCGCG-1	wd3	p6	S7	0.7072	Mp	Fb	Adventitia	0.003	0.2701	0	5e-04	0.7072	0.0064	0	1e-04	0.0127
s10p6_s10p6_GGGTACTTCATGAACT-1	s10p6_GGGTACTTCATGAACT-1	wd3	p6	S7	0.6621	Fb	SMC	Media	0	0.6621	0.3379	0	0	0	0	0	0
s10p6_s10p6_GGGTATGTATGCACTT-1	s10p6_GGGTATGTATGCACTT-1	wd3	p6	S7	0.6892	Fb	SMC	Adventitia	0	0.6892	0.2412	0.0697	0	0	0	0	0
s10p6_s10p6_GGGTCACCGTGACGGT-1	s10p6_GGGTCACCGTGACGGT-1	wd3	p6	S7	1	Mp	EC	Adventitia	0	0	0	0	1	0	0	0	0
s10p6_s10p6_GGGTCATGCGTACCAT-1	s10p6_GGGTCATGCGTACCAT-1	wd3	p6	S7	0.9989	Plasma	Fb	Adventitia	0	0.0011	0	0	0	0	0	0.9989	0
s10p6_s10p6_GGGTGACACCTTAACT-1	s10p6_GGGTGACACCTTAACT-1	wd3	p6	S7	0.9085	Mp	SMC	Media	0	0.0014	0.0705	0	0.9085	0.0153	0	0.0042	0
s10p6_s10p6_GGGTTAACATTTGAGT-1	s10p6_GGGTTAACATTTGAGT-1	wd3	p6	S7	0.8828	MSC	NK	Intima	0	0.0234	0.0026	0.8828	0	0	0.0908	3e-04	0
s10p6_s10p6_GGGTTTAGGATAGGAT-1	s10p6_GGGTTTAGGATAGGAT-1	wd3	p6	S7	0.9914	Tcell	Fb	Adventitia	2e-04	0.0042	0.0033	7e-04	3e-04	0	0	0	0.9914
s10p6_s10p6_GGTACAAACATGCTAT-1	s10p6_GGTACAAACATGCTAT-1	wd3	p6	S7	0.9546	SMC	Fb	Media	0	0.0454	0.9546	0	0	0	0	0	0
s10p6_s10p6_GGTACATCTGGGACGA-1	s10p6_GGTACATCTGGGACGA-1	wd3	p6	S7	0.9954	Fb	Mp	Media	1e-04	0.9954	0	0	0.0043	2e-04	0	0	0
s10p6_s10p6_GGTAGAAGACCGCCTG-1	s10p6_GGTAGAAGACCGCCTG-1	wd3	p6	S7	0.9596	Fb	SMC	Media	2e-04	0.9596	0.0314	0.0087	0	0	0	1e-04	0
s10p6_s10p6_GGTAGACCGTTGGGCG-1	s10p6_GGTAGACCGTTGGGCG-1	wd3	p6	S7	1	SMC	EC	Media	0	0	1	0	0	0	0	0	0
s10p6_s10p6_GGTAGTGCTCGCACCA-1	s10p6_GGTAGTGCTCGCACCA-1	wd3	p6	S7	0.9997	Fb	EC	Adventitia	3e-04	0.9997	0	0	0	0	0	0	0
s10p6_s10p6_GGTATTGCCGAGTTTA-1	s10p6_GGTATTGCCGAGTTTA-1	wd3	p6	S7	0.9844	Fb	EC	Adventitia	0.0105	0.9844	0	0.001	0.0026	0	0	0	0.0014
s10p6_s10p6_GGTCAAGACTACTTCG-1	s10p6_GGTCAAGACTACTTCG-1	wd3	p6	S7	0.977	Fb	SMC	Media	0	0.977	0.0225	5e-04	0	0	0	0	0
s10p6_s10p6_GGTCAGTGGGTCCCAC-1	s10p6_GGTCAGTGGGTCCCAC-1	wd3	p6	S7	0.9961	Fb	Mp	Media	5e-04	0.9961	0	0	0.0031	0	0	2e-04	0
s10p6_s10p6_GGTCGGCCAGGAGCTT-1	s10p6_GGTCGGCCAGGAGCTT-1	wd3	p6	S7	0.9999	Fb	NK	Adventitia	0	0.9999	0	0	0	0	1e-04	0	0
s10p6_s10p6_GGTCGGTCGTCCACAG-1	s10p6_GGTCGGTCGTCCACAG-1	wd3	p6	S7	0.3812	SMC	Fb	Intima	0.0391	0.2902	0.3812	0.2895	0	0	0	0	0
s10p6_s10p6_GGTCGTAAGCTCGCAC-1	s10p6_GGTCGTAAGCTCGCAC-1	wd3	p6	S7	0.9994	SMC	MSC	Intima	0	0	0.9994	5e-04	0	0	0	1e-04	0
s10p6_s10p6_GGTCTCTGAATGGACT-1	s10p6_GGTCTCTGAATGGACT-1	wd3	p6	S7	0.5421	SMC	Fb	Intima	0	0.4579	0.5421	0	0	0	0	0	0
s10p6_s10p6_GGTCTGAGAATCTGGA-1	s10p6_GGTCTGAGAATCTGGA-1	wd3	p6	S7	0.9985	Plasma	Mp	Adventitia	0	0	0	0	0.0015	0	0	0.9985	0
s10p6_s10p6_GGTGAAGTACAGGGAT-1	s10p6_GGTGAAGTACAGGGAT-1	wd3	p6	S7	0.5113	Fb	SMC	Media	0	0.5113	0.361	0.1277	0	0	0	0	0
s10p6_s10p6_GGTGATAAGGAGCAGT-1	s10p6_GGTGATAAGGAGCAGT-1	wd3	p6	S7	0.727	SMC	MSC	Adventitia	0	0	0.727	0.2725	6e-04	0	0	0	0
s10p6_s10p6_GGTGCTGATCACAAAG-1	s10p6_GGTGCTGATCACAAAG-1	wd3	p6	S7	0.9735	Mp	Fb	Adventitia	5e-04	0.0253	0	0	0.9735	2e-04	5e-04	0	0
s10p6_s10p6_GGTGCTGGTACACATT-1	s10p6_GGTGCTGGTACACATT-1	wd3	p6	S7	0.6559	EC	Plasma	Media	0.6559	0.0023	0.0177	0	4e-04	0	0	0.3237	0
s10p6_s10p6_GGTGGACTGCTCTGGC-1	s10p6_GGTGGACTGCTCTGGC-1	wd3	p6	S7	0.5153	SMC	Fb	Media	0	0.2415	0.5153	0.2249	0.0029	0	0	0	0.0153
s10p6_s10p6_GGTTACCACCCTCGGG-1	s10p6_GGTTACCACCCTCGGG-1	wd3	p6	S7	0.9999	SMC	Fb	Media	0	1e-04	0.9999	0	0	0	0	0	0
s10p6_s10p6_GGTTAGCTATATGTCT-1	s10p6_GGTTAGCTATATGTCT-1	wd3	p6	S7	0.9997	EC	Mp	Media	0.9997	0	0	0	2e-04	0	0	0	0
s10p6_s10p6_GGTTAGGCTTGGAGAA-1	s10p6_GGTTAGGCTTGGAGAA-1	wd3	p6	S7	0.9997	Mp	SMC	Adventitia	0	0	3e-04	0	0.9997	0	0	0	0
s10p6_s10p6_GGTTAGTTACGGCGCC-1	s10p6_GGTTAGTTACGGCGCC-1	wd3	p6	S7	1	Plasma	EC	Adventitia	0	0	0	0	0	0	0	1	0
s10p6_s10p6_GGTTCTACTCGTCTGA-1	s10p6_GGTTCTACTCGTCTGA-1	wd3	p6	S7	0.9995	Plasma	EC	Adventitia	5e-04	0	0	0	0	0	0	0.9995	0
s10p6_s10p6_GGTTGTGCTCTTGTCC-1	s10p6_GGTTGTGCTCTTGTCC-1	wd3	p6	S7	0.9924	EC	Fb	Adventitia	0.9924	0.0038	0	0.0029	7e-04	1e-04	0	1e-04	0
s10p6_s10p6_GGTTGTGTAGCCTGGC-1	s10p6_GGTTGTGTAGCCTGGC-1	wd3	p6	S7	0.9995	EC	MSC	Media	0.9995	0	0	5e-04	0	0	0	0	0
s10p6_s10p6_GGTTTACAATCTCAAT-1	s10p6_GGTTTACAATCTCAAT-1	wd3	p6	S7	0.8564	Fb	EC	Adventitia	0.1286	0.8564	0	0	0.0133	9e-04	0	0	8e-04
s10p6_s10p6_GGTTTAGCCTTTCTTG-1	s10p6_GGTTTAGCCTTTCTTG-1	wd3	p6	S7	0.9991	Plasma	EC	Media	7e-04	2e-04	0	1e-04	0	0	0	0.9991	0
s10p6_s10p6_GGTTTCAATCGGTCAG-1	s10p6_GGTTTCAATCGGTCAG-1	wd3	p6	S7	0.9997	Mp	MSC	Adventitia	0	0	0	2e-04	0.9997	0	0	0	0
s10p6_s10p6_GGTTTGTGACCTGAGG-1	s10p6_GGTTTGTGACCTGAGG-1	wd3	p6	S7	0.8131	Mp	MSC	Intima	0	7e-04	4e-04	0.1857	0.8131	0	0	0	0
s10p6_s10p6_GTAAGCGGGCAGTCAG-1	s10p6_GTAAGCGGGCAGTCAG-1	wd3	p6	S7	0.9992	Plasma	Bcell	Adventitia	1e-04	0	0	0	0	6e-04	0	0.9992	0
s10p6_s10p6_GTAAGTAACAGTCTGG-1	s10p6_GTAAGTAACAGTCTGG-1	wd3	p6	S7	0.9988	Plasma	Mp	Adventitia	0	1e-04	0	1e-04	0.001	0	0	0.9988	0
s10p6_s10p6_GTAAGTAGGGTATACC-1	s10p6_GTAAGTAGGGTATACC-1	wd3	p6	S7	1	Fb	EC	Adventitia	0	1	0	0	0	0	0	0	0
s10p6_s10p6_GTAATAAAGGGCTCCC-1	s10p6_GTAATAAAGGGCTCCC-1	wd3	p6	S7	0.9999	Fb	EC	Adventitia	0	0.9999	0	0	0	0	0	0	0
s10p6_s10p6_GTAATCTGATTCTTCG-1	s10p6_GTAATCTGATTCTTCG-1	wd3	p6	S7	0.7223	SMC	Fb	Media	0	0.2777	0.7223	0	0	0	0	0	0
s10p6_s10p6_GTACACTTACCTGAAG-1	s10p6_GTACACTTACCTGAAG-1	wd3	p6	S7	1	EC	Fb	Adventitia	1	0	0	0	0	0	0	0	0
s10p6_s10p6_GTACAGAGGCAAGGGT-1	s10p6_GTACAGAGGCAAGGGT-1	wd3	p6	S7	0.9909	Fb	MSC	Adventitia	0	0.9909	0.0037	0.0045	0	1e-04	8e-04	0	0
s10p6_s10p6_GTACGAGATTGCGACA-1	s10p6_GTACGAGATTGCGACA-1	wd3	p6	S7	0.7938	Fb	SMC	Adventitia	0.0027	0.7938	0.1896	1e-04	0.0132	0	4e-04	1e-04	0
s10p6_s10p6_GTACGCTTCATTGCAC-1	s10p6_GTACGCTTCATTGCAC-1	wd3	p6	S7	0.5913	Fb	Mp	Media	3e-04	0.5913	0.0493	0.0016	0.357	0	0	4e-04	0
s10p6_s10p6_GTACGTTTGCCCGTCA-1	s10p6_GTACGTTTGCCCGTCA-1	wd3	p6	S7	0.9844	MSC	Fb	Media	0	0.0113	1e-04	0.9844	0	0.0043	0	0	0
s10p6_s10p6_GTACTAAGATTTGGAG-1	s10p6_GTACTAAGATTTGGAG-1	wd3	p6	S7	1	Fb	EC	Adventitia	0	1	0	0	0	0	0	0	0
s10p6_s10p6_GTACTCCCTTATCGCT-1	s10p6_GTACTCCCTTATCGCT-1	wd3	p6	S7	0.4473	Mp	Fb	Media	0.0222	0.3731	7e-04	0	0.4473	0.0868	0.0699	0	0
s10p6_s10p6_GTACTGGAGTTAGACC-1	s10p6_GTACTGGAGTTAGACC-1	wd3	p6	S7	0.9511	Plasma	Fb	Adventitia	0.0021	0.0394	0	0.0066	7e-04	0	0	0.9511	0
s10p6_s10p6_GTAGAAACGGGTGGAG-1	s10p6_GTAGAAACGGGTGGAG-1	wd3	p6	S7	0.9916	Plasma	Fb	Adventitia	0	0.0075	0	7e-04	0	0	0	0.9916	2e-04
s10p6_s10p6_GTAGAGGGAGACAAGT-1	s10p6_GTAGAGGGAGACAAGT-1	wd3	p6	S7	0.4192	Mp	SMC	Intima	0.0257	0.0029	0.312	0.1813	0.4192	0.0586	0	2e-04	0
s10p6_s10p6_GTAGCCAAACATGGGA-1	s10p6_GTAGCCAAACATGGGA-1	wd3	p6	S7	0.9776	Fb	Bcell	Media	0	0.9776	2e-04	0	0	0.0222	0	0	0
s10p6_s10p6_GTAGCGGCTATACACT-1	s10p6_GTAGCGGCTATACACT-1	wd3	p6	S7	0.8859	Mp	Bcell	Adventitia	0.0011	1e-04	0	0	0.8859	0.1129	0	0	0
s10p6_s10p6_GTAGCTTCCTCTTGTT-1	s10p6_GTAGCTTCCTCTTGTT-1	wd3	p6	S7	0.9599	Fb	MSC	Adventitia	6e-04	0.9599	0	0.0395	0	0	0	0	0
s10p6_s10p6_GTAGTCGCGGGAATCA-1	s10p6_GTAGTCGCGGGAATCA-1	wd3	p6	S7	0.5213	Fb	SMC	Media	0	0.5213	0.4787	0	0	0	0	0	0
s10p6_s10p6_GTATCAAACGTTAGCT-1	s10p6_GTATCAAACGTTAGCT-1	wd3	p6	S7	0.9497	SMC	MSC	Media	4e-04	0.0053	0.9497	0.0422	0.0019	5e-04	0	1e-04	0
s10p6_s10p6_GTATCTTTCATAACCA-1	s10p6_GTATCTTTCATAACCA-1	wd3	p6	S7	0.9982	Fb	EC	Media	0.0018	0.9982	0	0	0	0	0	0	0
s10p6_s10p6_GTATGAAATTTCACTC-1	s10p6_GTATGAAATTTCACTC-1	wd3	p6	S7	1	Fb	EC	Intima	0	1	0	0	0	0	0	0	0
s10p6_s10p6_GTATGTGGGTCTAGTT-1	s10p6_GTATGTGGGTCTAGTT-1	wd3	p6	S7	0.9481	Mp	Tcell	Adventitia	5e-04	0.0079	0	0.0012	0.9481	0	0	0	0.0423
s10p6_s10p6_GTATTCTGAGAAACGA-1	s10p6_GTATTCTGAGAAACGA-1	wd3	p6	S7	1	SMC	EC	Media	0	0	1	0	0	0	0	0	0
s10p6_s10p6_GTCAAGCGGACTCGGG-1	s10p6_GTCAAGCGGACTCGGG-1	wd3	p6	S7	0.565	SMC	Fb	Adventitia	0	0.435	0.565	0	0	0	0	0	0
s10p6_s10p6_GTCACTCTCCAAATCT-1	s10p6_GTCACTCTCCAAATCT-1	wd3	p6	S7	0.9996	MSC	Fb	Adventitia	0	3e-04	0	0.9996	0	0	0	0	0
s10p6_s10p6_GTCAGAATAGTCTATG-1	s10p6_GTCAGAATAGTCTATG-1	wd3	p6	S7	0.9995	Plasma	Fb	Adventitia	0	3e-04	0	0	2e-04	0	0	0.9995	0
s10p6_s10p6_GTCAGTTTGGTAGTCG-1	s10p6_GTCAGTTTGGTAGTCG-1	wd3	p6	S7	0.999	Fb	SMC	Adventitia	0	0.999	5e-04	0	0	0	0	5e-04	0
s10p6_s10p6_GTCATGCACCTCCGTT-1	s10p6_GTCATGCACCTCCGTT-1	wd3	p6	S7	1	Fb	EC	Adventitia	0	1	0	0	0	0	0	0	0
s10p6_s10p6_GTCATGGACATGACTA-1	s10p6_GTCATGGACATGACTA-1	wd3	p6	S7	0.8267	Mp	NK	Adventitia	0.0454	0.0022	0.0427	0	0.8267	0	0.0831	0	0
s10p6_s10p6_GTCATTAGAGCGAACG-1	s10p6_GTCATTAGAGCGAACG-1	wd3	p6	S7	0.9562	Fb	SMC	Adventitia	0	0.9562	0.0438	0	0	0	0	0	0
s10p6_s10p6_GTCATTGCATTGACCC-1	s10p6_GTCATTGCATTGACCC-1	wd3	p6	S7	0.5655	Fb	SMC	Adventitia	0	0.5655	0.4345	0	0	0	0	0	0
s10p6_s10p6_GTCCATTACTGCTACG-1	s10p6_GTCCATTACTGCTACG-1	wd3	p6	S7	1	Fb	EC	Adventitia	0	1	0	0	0	0	0	0	0
s10p6_s10p6_GTCCCAACGTAAAGTA-1	s10p6_GTCCCAACGTAAAGTA-1	wd3	p6	S7	0.9976	Fb	MSC	Adventitia	0	0.9976	0	0.0024	0	0	0	0	0
s10p6_s10p6_GTCCCGCGACGTTATG-1	s10p6_GTCCCGCGACGTTATG-1	wd3	p6	S7	0.9143	SMC	Fb	Media	0	0.0857	0.9143	0	0	0	0	0	0
s10p6_s10p6_GTCCGGACCTGAAATT-1	s10p6_GTCCGGACCTGAAATT-1	wd3	p6	S7	0.7806	SMC	Fb	Media	0	0.2194	0.7806	0	0	0	0	0	0
s10p6_s10p6_GTCCGGCTGAATTGCG-1	s10p6_GTCCGGCTGAATTGCG-1	wd3	p6	S7	0.4481	EC	Fb	Adventitia	0.4481	0.2847	0.2672	0	0	0	0	0	0
s10p6_s10p6_GTCCTACGAATAGTCT-1	s10p6_GTCCTACGAATAGTCT-1	wd3	p6	S7	1	Fb	EC	Media	0	1	0	0	0	0	0	0	0
s10p6_s10p6_GTCGCGTAACCCGTTG-1	s10p6_GTCGCGTAACCCGTTG-1	wd3	p6	S7	0.5094	Fb	MSC	Adventitia	0.0418	0.5094	0.131	0.244	0	0.0584	0	7e-04	0.0146
s10p6_s10p6_GTCGGATATCTCAGAC-1	s10p6_GTCGGATATCTCAGAC-1	wd3	p6	S7	0.3279	SMC	EC	Adventitia	0.3224	0.0513	0.3279	0.298	2e-04	2e-04	0	1e-04	0
s10p6_s10p6_GTCGGGAAGCAGAAAC-1	s10p6_GTCGGGAAGCAGAAAC-1	wd3	p6	S7	0.5181	MSC	SMC	Intima	0	0.1085	0.3733	0.5181	0	0	0	0	0
s10p6_s10p6_GTCGTACCATCTCGGG-1	s10p6_GTCGTACCATCTCGGG-1	wd3	p6	S7	1	SMC	EC	Media	0	0	1	0	0	0	0	0	0
s10p6_s10p6_GTCGTTATTCGCTTAT-1	s10p6_GTCGTTATTCGCTTAT-1	wd3	p6	S7	0.9999	Fb	EC	Media	1e-04	0.9999	0	0	0	0	0	0	0
s10p6_s10p6_GTCTACTCAATTACAA-1	s10p6_GTCTACTCAATTACAA-1	wd3	p6	S7	0.5326	Fb	SMC	Media	0	0.5326	0.4674	0	0	0	0	0	0
s10p6_s10p6_GTCTATCTGAGTTTCT-1	s10p6_GTCTATCTGAGTTTCT-1	wd3	p6	S7	1	EC	Fb	Media	1	0	0	0	0	0	0	0	0
s10p6_s10p6_GTCTATTGGTTCCGGT-1	s10p6_GTCTATTGGTTCCGGT-1	wd3	p6	S7	0.9224	Fb	Mp	Media	9e-04	0.9224	0	0	0.0738	0.0019	0	0.001	0
s10p6_s10p6_GTCTCAAGGCCCGGCT-1	s10p6_GTCTCAAGGCCCGGCT-1	wd3	p6	S7	0.6201	Fb	SMC	Intima	0	0.6201	0.3799	0	0	0	0	0	0
s10p6_s10p6_GTCTGGGCGGTCGAGA-1	s10p6_GTCTGGGCGGTCGAGA-1	wd3	p6	S7	0.9969	Fb	SMC	Media	0	0.9969	0.0031	0	0	0	0	0	0
s10p6_s10p6_GTGACCGCACACTACG-1	s10p6_GTGACCGCACACTACG-1	wd3	p6	S7	0.5916	Mp	SMC	Adventitia	0.1007	0.1315	0.1345	0.0417	0.5916	0	0	0	0
s10p6_s10p6_GTGACTTCAGTAGTGC-1	s10p6_GTGACTTCAGTAGTGC-1	wd3	p6	S7	0.9795	Plasma	Bcell	Media	1e-04	0	0	1e-04	0	0.0202	0	0.9795	0
s10p6_s10p6_GTGAGCGTGCTGCACT-1	s10p6_GTGAGCGTGCTGCACT-1	wd3	p6	S7	1	SMC	EC	Adventitia	0	0	1	0	0	0	0	0	0
s10p6_s10p6_GTGAGGACACTTAAGG-1	s10p6_GTGAGGACACTTAAGG-1	wd3	p6	S7	1	SMC	EC	Media	0	0	1	0	0	0	0	0	0
s10p6_s10p6_GTGAGTCTAAGACGGA-1	s10p6_GTGAGTCTAAGACGGA-1	wd3	p6	S7	1	Fb	EC	Adventitia	0	1	0	0	0	0	0	0	0
s10p6_s10p6_GTGAGTGGTACAACGC-1	s10p6_GTGAGTGGTACAACGC-1	wd3	p6	S7	0.9529	SMC	Fb	Media	0	0.0468	0.9529	0	2e-04	0	0	0	0
s10p6_s10p6_GTGATCACTAACGCCT-1	s10p6_GTGATCACTAACGCCT-1	wd3	p6	S7	0.9976	Plasma	MSC	Media	0	0	0	0.0021	3e-04	0	0	0.9976	0
s10p6_s10p6_GTGATCATAGATCTGC-1	s10p6_GTGATCATAGATCTGC-1	wd3	p6	S7	0.9977	SMC	Fb	Media	0	0.0023	0.9977	0	0	0	0	0	0
s10p6_s10p6_GTGATCCTTGTCATGA-1	s10p6_GTGATCCTTGTCATGA-1	wd3	p6	S7	0.8599	SMC	MSC	Intima	0	0	0.8599	0.1312	3e-04	0	0	0	0.0086
s10p6_s10p6_GTGATTCGCCGCTCAA-1	s10p6_GTGATTCGCCGCTCAA-1	wd3	p6	S7	0.4245	MSC	SMC	Media	0.0565	0.0945	0.4078	0.4245	0.0156	2e-04	0	0.001	0
s10p6_s10p6_GTGCCATCACACGGTG-1	s10p6_GTGCCATCACACGGTG-1	wd3	p6	S7	0.9932	SMC	Fb	Media	9e-04	0.0047	0.9932	6e-04	0	5e-04	0	1e-04	0
s10p6_s10p6_GTGCCCGTTCGGATTC-1	s10p6_GTGCCCGTTCGGATTC-1	wd3	p6	S7	0.5085	Mp	SMC	Adventitia	0	0	0.2803	0.2112	0.5085	0	0	0	0
s10p6_s10p6_GTGCCGCTTCAAAGGT-1	s10p6_GTGCCGCTTCAAAGGT-1	wd3	p6	S7	0.7353	Fb	MSC	Media	0.0101	0.7353	0.0046	0.2073	0.0419	8e-04	0	0	0
s10p6_s10p6_GTGCGAAATCGAACAC-1	s10p6_GTGCGAAATCGAACAC-1	wd3	p6	S7	0.4579	SMC	Fb	Media	0.0029	0.2632	0.4579	0.1521	0.1052	0.0187	0	0	0
s10p6_s10p6_GTGCGACAGGGAGTGT-1	s10p6_GTGCGACAGGGAGTGT-1	wd3	p6	S7	0.9728	Fb	SMC	Adventitia	0	0.9728	0.0272	0	0	0	0	0	0
s10p6_s10p6_GTGCGTGTATATGAGC-1	s10p6_GTGCGTGTATATGAGC-1	wd3	p6	S7	0.5953	SMC	Fb	Media	0	0.4018	0.5953	0.0029	0	0	0	0	0
s10p6_s10p6_GTGCTCAAGTACTGTC-1	s10p6_GTGCTCAAGTACTGTC-1	wd3	p6	S7	0.6744	Mp	Bcell	Adventitia	0.0203	9e-04	0.0087	0.0047	0.6744	0.2909	0	1e-04	0
s10p6_s10p6_GTGGACCAACCCGATT-1	s10p6_GTGGACCAACCCGATT-1	wd3	p6	S7	1	Plasma	EC	Media	0	0	0	0	0	0	0	1	0
s10p6_s10p6_GTGGACGCATTTGTCC-1	s10p6_GTGGACGCATTTGTCC-1	wd3	p6	S7	0.4629	SMC	Fb	Media	0.0272	0.4333	0.4629	1e-04	0.0645	0	0	0.0121	0
s10p6_s10p6_GTGGAGTCGGCGGTTG-1	s10p6_GTGGAGTCGGCGGTTG-1	wd3	p6	S7	0.7722	Mp	Fb	Intima	0	0.2277	1e-04	0	0.7722	0	0	0	0
s10p6_s10p6_GTGGCAAACAGCGGCA-1	s10p6_GTGGCAAACAGCGGCA-1	wd3	p6	S7	0.6655	MSC	SMC	Intima	0.005	0.0437	0.2583	0.6655	0.0272	0	0	3e-04	0
s10p6_s10p6_GTGGCGGTCCCAGCGT-1	s10p6_GTGGCGGTCCCAGCGT-1	wd3	p6	S7	0.9386	SMC	Fb	Media	0	0.0558	0.9386	0.0018	0.0034	0	0	4e-04	0
s10p6_s10p6_GTGGGAAGACTGAATC-1	s10p6_GTGGGAAGACTGAATC-1	wd3	p6	S7	0.9463	Bcell	SMC	Media	0	0	0.0521	1e-04	0.0011	0.9463	0	3e-04	0
s10p6_s10p6_GTGGGCTTAGACACAC-1	s10p6_GTGGGCTTAGACACAC-1	wd3	p6	S7	0.9969	Fb	MSC	Adventitia	0.001	0.9969	0	0.0019	0	0	0	0	0
s10p6_s10p6_GTGGTGGCCAAGTGAA-1	s10p6_GTGGTGGCCAAGTGAA-1	wd3	p6	S7	0.9338	Plasma	Bcell	Media	0	0	0	0	0	0.0662	0	0.9338	0
s10p6_s10p6_GTGGTTTCCGCCTTTC-1	s10p6_GTGGTTTCCGCCTTTC-1	wd3	p6	S7	0.9998	Plasma	EC	Media	1e-04	0	0	1e-04	0	0	0	0.9998	0
s10p6_s10p6_GTGTACCTTGGCTACG-1	s10p6_GTGTACCTTGGCTACG-1	wd3	p6	S7	1	Plasma	EC	Adventitia	0	0	0	0	0	0	0	1	0
s10p6_s10p6_GTGTATATCAGCGGGC-1	s10p6_GTGTATATCAGCGGGC-1	wd3	p6	S7	0.61	EC	Fb	Media	0.61	0.2381	0.1206	0.03	0	0.0012	0	0	0
s10p6_s10p6_GTGTCGTATAGCGTTC-1	s10p6_GTGTCGTATAGCGTTC-1	wd3	p6	S7	0.6186	SMC	Fb	Media	0	0.3759	0.6186	0.0014	0.0041	0	0	0	0
s10p6_s10p6_GTGTGAATAACTTAGG-1	s10p6_GTGTGAATAACTTAGG-1	wd3	p6	S7	1	Plasma	EC	Adventitia	0	0	0	0	0	0	0	1	0
s10p6_s10p6_GTGTTACTATGCGTCC-1	s10p6_GTGTTACTATGCGTCC-1	wd3	p6	S7	0.9967	Fb	SMC	Media	0	0.9967	0.0033	0	0	0	0	0	0
s10p6_s10p6_GTTAAAGTAGGACTGG-1	s10p6_GTTAAAGTAGGACTGG-1	wd3	p6	S7	0.9996	Plasma	Bcell	Media	0	0	0	0	0	3e-04	0	0.9996	0
s10p6_s10p6_GTTAACATCACTTAAA-1	s10p6_GTTAACATCACTTAAA-1	wd3	p6	S7	0.9967	SMC	Fb	Media	0	0.0028	0.9967	0	4e-04	0	0	0	0
s10p6_s10p6_GTTAAGGGTGCGATGT-1	s10p6_GTTAAGGGTGCGATGT-1	wd3	p6	S7	0.9212	Mp	EC	Intima	0.047	0.0151	3e-04	0.0163	0.9212	0	0	0	0
s10p6_s10p6_GTTAATGTCTATCTTA-1	s10p6_GTTAATGTCTATCTTA-1	wd3	p6	S7	0.5739	Fb	SMC	Adventitia	0.13	0.5739	0.2786	0.0141	0.001	0	0.001	0.0014	0
s10p6_s10p6_GTTACAATTGGTGACG-1	s10p6_GTTACAATTGGTGACG-1	wd3	p6	S7	0.997	Fb	EC	Media	0.0013	0.997	1e-04	0.0011	5e-04	0	0	0	0
s10p6_s10p6_GTTACCTACAACTTGC-1	s10p6_GTTACCTACAACTTGC-1	wd3	p6	S7	0.7045	Fb	SMC	Media	0.0215	0.7045	0.2558	1e-04	0.0178	0	0	3e-04	0
s10p6_s10p6_GTTACTTTGGGCCTAG-1	s10p6_GTTACTTTGGGCCTAG-1	wd3	p6	S7	1	EC	Fb	Media	1	0	0	0	0	0	0	0	0
s10p6_s10p6_GTTATAATACGGTGAA-1	s10p6_GTTATAATACGGTGAA-1	wd3	p6	S7	0.3269	Fb	SMC	Media	0.1053	0.3269	0.3169	0.2476	0.0014	0	0	0.0018	0
s10p6_s10p6_GTTATATTATCTCCCT-1	s10p6_GTTATATTATCTCCCT-1	wd3	p6	S7	0.8922	MSC	EC	Media	0.1078	0	0	0.8922	0	0	0	0	0
s10p6_s10p6_GTTATTAACGTGGGAG-1	s10p6_GTTATTAACGTGGGAG-1	wd3	p6	S7	0.8389	Mp	NK	Adventitia	0.0048	0	0	0	0.8389	0	0.1563	0	0
s10p6_s10p6_GTTCACAGGAGTCTAG-1	s10p6_GTTCACAGGAGTCTAG-1	wd3	p6	S7	0.9936	Fb	SMC	Adventitia	0	0.9936	0.0055	0	9e-04	0	0	0	0
s10p6_s10p6_GTTCATCGTTTGGCTG-1	s10p6_GTTCATCGTTTGGCTG-1	wd3	p6	S7	0.9993	Plasma	Mp	Adventitia	2e-04	1e-04	0	0	3e-04	0	1e-04	0.9993	0
s10p6_s10p6_GTTCGCCATAAGTGCC-1	s10p6_GTTCGCCATAAGTGCC-1	wd3	p6	S7	1	Fb	EC	Media	0	1	0	0	0	0	0	0	0
s10p6_s10p6_GTTCGCTGAGACGTCT-1	s10p6_GTTCGCTGAGACGTCT-1	wd3	p6	S7	0.9821	Fb	Plasma	Media	0.0012	0.9821	0	0	6e-04	0	0	0.0124	0.0038
s10p6_s10p6_GTTCGGATCGGGAACA-1	s10p6_GTTCGGATCGGGAACA-1	wd3	p6	S7	0.9967	Plasma	SMC	Adventitia	0.001	0	0.0023	0	0	0	0	0.9967	0
s10p6_s10p6_GTTCGTCTAAAGAACT-1	s10p6_GTTCGTCTAAAGAACT-1	wd3	p6	S7	0.9846	Mp	Fb	Media	0	0.0154	0	0	0.9846	0	0	0	0
s10p6_s10p6_GTTGAACCGGTTCCAT-1	s10p6_GTTGAACCGGTTCCAT-1	wd3	p6	S7	0.9945	Fb	SMC	Media	0	0.9945	0.0055	0	0	0	0	0	0
s10p6_s10p6_GTTGAGTCCCGCCGGT-1	s10p6_GTTGAGTCCCGCCGGT-1	wd3	p6	S7	0.8323	SMC	Fb	Media	0	0.1676	0.8323	0	0	0	0	1e-04	0
s10p6_s10p6_GTTGCACGGAGTTTCG-1	s10p6_GTTGCACGGAGTTTCG-1	wd3	p6	S7	0.9939	Mp	Plasma	Adventitia	1e-04	0	0	0	0.9939	0	0	0.0059	0
s10p6_s10p6_GTTGGATTGAGAACAC-1	s10p6_GTTGGATTGAGAACAC-1	wd3	p6	S7	0.9996	Fb	EC	Adventitia	4e-04	0.9996	0	0	0	0	0	0	0
s10p6_s10p6_GTTGGATTTGCGTTGG-1	s10p6_GTTGGATTTGCGTTGG-1	wd3	p6	S7	0.9821	Fb	SMC	Adventitia	0	0.9821	0.0179	0	0	0	0	0	0
s10p6_s10p6_GTTGGTCATGCTATCC-1	s10p6_GTTGGTCATGCTATCC-1	wd3	p6	S7	0.8963	SMC	Fb	Media	0	0.1037	0.8963	0	0	0	0	0	0
s10p6_s10p6_GTTTACGTTCCATCTG-1	s10p6_GTTTACGTTCCATCTG-1	wd3	p6	S7	0.9446	Plasma	SMC	Media	0	8e-04	0.0442	0.0099	4e-04	0	0	0.9446	0
s10p6_s10p6_GTTTCATATCGTCGCT-1	s10p6_GTTTCATATCGTCGCT-1	wd3	p6	S7	0.9999	Mp	Fb	Media	0	1e-04	0	0	0.9999	0	0	0	0
s10p6_s10p6_GTTTCCTGGAGGGTGA-1	s10p6_GTTTCCTGGAGGGTGA-1	wd3	p6	S7	0.8861	Mp	Bcell	Adventitia	0.0241	0.026	0	6e-04	0.8861	0.0625	0	7e-04	0
s10p6_s10p6_GTTTCTGCAGTCTCCC-1	s10p6_GTTTCTGCAGTCTCCC-1	wd3	p6	S7	0.7197	Fb	SMC	Media	0	0.7197	0.2803	0	0	0	0	0	0
s10p6_s10p6_GTTTGACCAAATCCTA-1	s10p6_GTTTGACCAAATCCTA-1	wd3	p6	S7	0.9212	Fb	Mp	Adventitia	4e-04	0.9212	0	0.0033	0.0598	0.007	0	1e-04	0.0082
s10p6_s10p6_GTTTGGCCCAAGTTAT-1	s10p6_GTTTGGCCCAAGTTAT-1	wd3	p6	S7	0.9902	Plasma	EC	Media	0.0096	0	0	0	2e-04	0	0	0.9902	0
s10p6_s10p6_GTTTGGGCTTGTGAGC-1	s10p6_GTTTGGGCTTGTGAGC-1	wd3	p6	S7	0.4292	Fb	SMC	Media	0	0.4292	0.3772	0.1936	0	0	0	0	0
s10p6_s10p6_GTTTGGTAGGGTCAAC-1	s10p6_GTTTGGTAGGGTCAAC-1	wd3	p6	S7	0.9942	Fb	SMC	Media	0	0.9942	0.0058	0	0	0	0	0	0
s10p6_s10p6_TAAACCCAGGAGGGCA-1	s10p6_TAAACCCAGGAGGGCA-1	wd3	p6	S7	0.9987	Fb	MSC	Intima	0	0.9987	5e-04	8e-04	0	0	0	0	0
s10p6_s10p6_TAAAGCGTTAGGAGAA-1	s10p6_TAAAGCGTTAGGAGAA-1	wd3	p6	S7	1	Fb	EC	Adventitia	0	1	0	0	0	0	0	0	0
s10p6_s10p6_TAAAGCTGCAATAGGG-1	s10p6_TAAAGCTGCAATAGGG-1	wd3	p6	S7	0.446	SMC	Fb	Adventitia	0.2366	0.274	0.446	0.0435	0	0	0	0	0
s10p6_s10p6_TAAATGAATCCGTTTC-1	s10p6_TAAATGAATCCGTTTC-1	wd3	p6	S7	0.9925	Plasma	Mp	Adventitia	2e-04	6e-04	0	9e-04	0.0057	0	0	0.9925	0
s10p6_s10p6_TAACAAAGGGAGAAGC-1	s10p6_TAACAAAGGGAGAAGC-1	wd3	p6	S7	0.7753	Fb	SMC	Adventitia	0	0.7753	0.2219	0	0	0	0	0	0.0028
s10p6_s10p6_TAACAATATTTGTTGC-1	s10p6_TAACAATATTTGTTGC-1	wd3	p6	S7	0.9887	Plasma	Fb	Adventitia	5e-04	0.0057	0.0032	0	0.0019	0	0	0.9887	0
s10p6_s10p6_TAACATACAATGTGGG-1	s10p6_TAACATACAATGTGGG-1	wd3	p6	S7	0.4183	Fb	SMC	Adventitia	0.2289	0.4183	0.2838	0	0.004	0.0649	0	0	0
s10p6_s10p6_TAACCTACCGTCCGAG-1	s10p6_TAACCTACCGTCCGAG-1	wd3	p6	S7	0.9965	Fb	Mp	Adventitia	9e-04	0.9965	0	0	0.0016	0	6e-04	4e-04	0
s10p6_s10p6_TAACCTAGGGAGTCCA-1	s10p6_TAACCTAGGGAGTCCA-1	wd3	p6	S7	0.848	SMC	Fb	Media	0	0.152	0.848	0	0	0	0	0	0
s10p6_s10p6_TAACGCTTTGAGAGCG-1	s10p6_TAACGCTTTGAGAGCG-1	wd3	p6	S7	0.633	Plasma	Fb	Adventitia	0.0023	0.3526	0	0	0.0121	0	0	0.633	0
s10p6_s10p6_TAACTATCGAAGGTCC-1	s10p6_TAACTATCGAAGGTCC-1	wd3	p6	S7	0.5228	Fb	MSC	Adventitia	0.0694	0.5228	0.0036	0.3198	0.025	0.026	0.0333	1e-04	0
s10p6_s10p6_TAACTCATCCGCGCGG-1	s10p6_TAACTCATCCGCGCGG-1	wd3	p6	S7	0.9974	Fb	MSC	Media	0	0.9974	0	0.0026	0	0	0	0	0
s10p6_s10p6_TAAGCAGGCGACACGC-1	s10p6_TAAGCAGGCGACACGC-1	wd3	p6	S7	0.4954	Fb	Bcell	Media	0	0.4954	0	0	0.1367	0.3679	0	0	0
s10p6_s10p6_TAAGGCAACATAAGAT-1	s10p6_TAAGGCAACATAAGAT-1	wd3	p6	S7	0.9945	EC	Fb	Adventitia	0.9945	0.0054	0	0	1e-04	0	0	0	0
s10p6_s10p6_TAAGGCTGAATCCCTC-1	s10p6_TAAGGCTGAATCCCTC-1	wd3	p6	S7	0.9317	Fb	SMC	Media	0.0019	0.9317	0.0637	3e-04	0.001	0	0	0.0013	0
s10p6_s10p6_TAAGGGCCTGTCCGAT-1	s10p6_TAAGGGCCTGTCCGAT-1	wd3	p6	S7	0.3141	MSC	Fb	Media	0.0809	0.2394	0.1721	0.3141	0.1929	0	0	5e-04	0
s10p6_s10p6_TAAGGGCTGGGAGAGG-1	s10p6_TAAGGGCTGGGAGAGG-1	wd3	p6	S7	0.7271	Fb	SMC	Media	0	0.7271	0.2729	0	0	0	0	0	0
s10p6_s10p6_TAAGTAACATCTTGAC-1	s10p6_TAAGTAACATCTTGAC-1	wd3	p6	S7	0.5859	SMC	Bcell	Media	0.0551	0.0755	0.5859	0.0056	0.0039	0.2739	0	0	0
s10p6_s10p6_TAAGTTGCGACGTAGG-1	s10p6_TAAGTTGCGACGTAGG-1	wd3	p6	S7	0.9912	Fb	Mp	Media	0	0.9912	9e-04	0.001	0.0053	0	0	0.0016	0
s10p6_s10p6_TAATAGAACAGAGTTA-1	s10p6_TAATAGAACAGAGTTA-1	wd3	p6	S7	0.757	Fb	SMC	Media	0.0049	0.757	0.2179	0.0199	0	0	0	3e-04	0
s10p6_s10p6_TAATAGTGACGACCAG-1	s10p6_TAATAGTGACGACCAG-1	wd3	p6	S7	0.5618	Mp	Fb	Adventitia	0.1196	0.318	0	0	0.5618	0	0	6e-04	0
s10p6_s10p6_TAATGAAAGACCCTTG-1	s10p6_TAATGAAAGACCCTTG-1	wd3	p6	S7	0.9955	Fb	EC	Adventitia	0.0017	0.9955	0	7e-04	7e-04	0	2e-04	0.001	0
s10p6_s10p6_TAATTACGTCAGTAGA-1	s10p6_TAATTACGTCAGTAGA-1	wd3	p6	S7	1	EC	Fb	Intima	1	0	0	0	0	0	0	0	0
s10p6_s10p6_TAATTAGGACATCCGT-1	s10p6_TAATTAGGACATCCGT-1	wd3	p6	S7	0.998	Fb	SMC	Adventitia	4e-04	0.998	6e-04	5e-04	0	0	2e-04	1e-04	3e-04
s10p6_s10p6_TACAACGCACAACTCA-1	s10p6_TACAACGCACAACTCA-1	wd3	p6	S7	0.9781	Fb	SMC	Media	3e-04	0.9781	0.0216	0	0	0	0	0	0
s10p6_s10p6_TACAAGTCTCGTGCAT-1	s10p6_TACAAGTCTCGTGCAT-1	wd3	p6	S7	0.8577	SMC	Fb	Adventitia	0	0.1423	0.8577	0	0	0	0	0	0
s10p6_s10p6_TACAGAAACGGTGGGC-1	s10p6_TACAGAAACGGTGGGC-1	wd3	p6	S7	0.5357	Fb	SMC	Media	0.011	0.5357	0.4179	0	0.0103	0	0.0248	2e-04	0
s10p6_s10p6_TACATAGGCATACACC-1	s10p6_TACATAGGCATACACC-1	wd3	p6	S7	0.5496	SMC	Fb	Media	0	0.4504	0.5496	0	0	0	0	0	0
s10p6_s10p6_TACATCCCTATCCCTG-1	s10p6_TACATCCCTATCCCTG-1	wd3	p6	S7	1	SMC	EC	Media	0	0	1	0	0	0	0	0	0
s10p6_s10p6_TACATTTCTAACGTGC-1	s10p6_TACATTTCTAACGTGC-1	wd3	p6	S7	0.9848	SMC	MSC	Media	2e-04	3e-04	0.9848	0.0144	0	0	0	3e-04	0
s10p6_s10p6_TACCAAATAGCCCAGA-1	s10p6_TACCAAATAGCCCAGA-1	wd3	p6	S7	0.9897	Fb	SMC	Intima	8e-04	0.9897	0.0067	5e-04	0.0023	0	0	0	0
s10p6_s10p6_TACCAATAAAGTACCA-1	s10p6_TACCAATAAAGTACCA-1	wd3	p6	S7	0.9953	SMC	Mp	Media	2e-04	1e-04	0.9953	0.0013	0.0031	0	0	0	0
s10p6_s10p6_TACCAGAAGTAGGTTC-1	s10p6_TACCAGAAGTAGGTTC-1	wd3	p6	S7	0.9719	SMC	Fb	Media	1e-04	0.028	0.9719	0	0	0	0	0	0
s10p6_s10p6_TACCGCGGACTTGCAG-1	s10p6_TACCGCGGACTTGCAG-1	wd3	p6	S7	1	Fb	EC	Adventitia	0	1	0	0	0	0	0	0	0
s10p6_s10p6_TACCGGCTCACTGCCC-1	s10p6_TACCGGCTCACTGCCC-1	wd3	p6	S7	0.995	SMC	Mp	Media	4e-04	0	0.995	0.0021	0.0025	0	0	0	0
s10p6_s10p6_TACCGGTCGTTTCCAT-1	s10p6_TACCGGTCGTTTCCAT-1	wd3	p6	S7	0.9998	SMC	EC	Media	2e-04	0	0.9998	0	0	0	0	0	0
s10p6_s10p6_TACCGTGCCTCGGACC-1	s10p6_TACCGTGCCTCGGACC-1	wd3	p6	S7	0.8119	SMC	MSC	Media	0	0.0172	0.8119	0.0872	0	0	0	0	0.0837
s10p6_s10p6_TACCTACTCCCAGTAT-1	s10p6_TACCTACTCCCAGTAT-1	wd3	p6	S7	0.9698	Mp	Fb	Intima	0.0018	0.0205	0.0072	2e-04	0.9698	0	0	0	3e-04
s10p6_s10p6_TACCTGCTGCACTGTG-1	s10p6_TACCTGCTGCACTGTG-1	wd3	p6	S7	1	Fb	EC	Adventitia	0	1	0	0	0	0	0	0	0
s10p6_s10p6_TACCTTAAGATTTCCC-1	s10p6_TACCTTAAGATTTCCC-1	wd3	p6	S7	0.6067	SMC	Fb	Media	0	0.2996	0.6067	0	0	0	0	0.0938	0
s10p6_s10p6_TACGAACACGACTTCA-1	s10p6_TACGAACACGACTTCA-1	wd3	p6	S7	0.9978	Mp	SMC	Adventitia	0	4e-04	0.0018	0	0.9978	0	0	0	0
s10p6_s10p6_TACGACGCTTGCTGCG-1	s10p6_TACGACGCTTGCTGCG-1	wd3	p6	S7	0.4921	SMC	Fb	Media	0.001	0.3078	0.4921	0.1513	0	0	0	0	0.0478
s10p6_s10p6_TACGACTGCCTCTTAG-1	s10p6_TACGACTGCCTCTTAG-1	wd3	p6	S7	1	Plasma	EC	Media	0	0	0	0	0	0	0	1	0
s10p6_s10p6_TACGAGAACTTCACGT-1	s10p6_TACGAGAACTTCACGT-1	wd3	p6	S7	0.6241	Fb	SMC	Media	0	0.6241	0.3759	0	0	0	0	0	0
s10p6_s10p6_TACGATGTTGATCATC-1	s10p6_TACGATGTTGATCATC-1	wd3	p6	S7	0.8021	Fb	SMC	Media	0	0.8021	0.1979	0	0	0	0	0	0
s10p6_s10p6_TACGCAGTTCTTTCCT-1	s10p6_TACGCAGTTCTTTCCT-1	wd3	p6	S7	0.9993	Fb	SMC	Media	2e-04	0.9993	5e-04	0	0	0	0	0	0
s10p6_s10p6_TACGCCATATTCTAAT-1	s10p6_TACGCCATATTCTAAT-1	wd3	p6	S7	1	SMC	EC	Media	0	0	1	0	0	0	0	0	0
s10p6_s10p6_TACGCCTCCATTCCGA-1	s10p6_TACGCCTCCATTCCGA-1	wd3	p6	S7	1	SMC	EC	Media	0	0	1	0	0	0	0	0	0
s10p6_s10p6_TACGCTATAGAAACCT-1	s10p6_TACGCTATAGAAACCT-1	wd3	p6	S7	1	EC	Fb	Adventitia	1	0	0	0	0	0	0	0	0
s10p6_s10p6_TACGTAAAGCGGAGTG-1	s10p6_TACGTAAAGCGGAGTG-1	wd3	p6	S7	0.9644	SMC	Fb	Intima	0	0.0354	0.9644	1e-04	0	0	0	1e-04	0
s10p6_s10p6_TACGTGCACTATGCTG-1	s10p6_TACGTGCACTATGCTG-1	wd3	p6	S7	1	Fb	EC	Adventitia	0	1	0	0	0	0	0	0	0
s10p6_s10p6_TACGTTTACCGGCAAT-1	s10p6_TACGTTTACCGGCAAT-1	wd3	p6	S7	1	Mp	EC	Media	0	0	0	0	1	0	0	0	0
s10p6_s10p6_TACTCGGCACGCCGGG-1	s10p6_TACTCGGCACGCCGGG-1	wd3	p6	S7	0.9085	Mp	MSC	Media	0.0282	0.0062	0	0.0367	0.9085	0	0.0203	0	0
s10p6_s10p6_TACTGGACAGCTCGGC-1	s10p6_TACTGGACAGCTCGGC-1	wd3	p6	S7	0.9101	Mp	Fb	Media	0.011	0.079	0	0	0.9101	0	0	0	0
s10p6_s10p6_TACTTGTTAGTAGTCC-1	s10p6_TACTTGTTAGTAGTCC-1	wd3	p6	S7	0.9592	Fb	SMC	Adventitia	2e-04	0.9592	0.03	0	0.0039	0	0	0.0067	0
s10p6_s10p6_TACTTTACTGAGCCGG-1	s10p6_TACTTTACTGAGCCGG-1	wd3	p6	S7	0.9298	Fb	EC	Adventitia	0.0535	0.9298	0	0	0.0135	0.003	0	2e-04	0
s10p6_s10p6_TACTTTCCGCACGCCA-1	s10p6_TACTTTCCGCACGCCA-1	wd3	p6	S7	0.5813	SMC	Fb	Media	0	0.4187	0.5813	0	0	0	0	0	0
s10p6_s10p6_TAGAAAGGTGGCGCTA-1	s10p6_TAGAAAGGTGGCGCTA-1	wd3	p6	S7	0.9997	Plasma	SMC	Adventitia	0	0	3e-04	0	0	0	0	0.9997	0
s10p6_s10p6_TAGAATAGCCGATGAA-1	s10p6_TAGAATAGCCGATGAA-1	wd3	p6	S7	0.9981	Fb	SMC	Intima	0	0.9981	0.0019	0	0	0	0	0	0
s10p6_s10p6_TAGACGCCCGTACCGG-1	s10p6_TAGACGCCCGTACCGG-1	wd3	p6	S7	1	Fb	EC	Adventitia	0	1	0	0	0	0	0	0	0
s10p6_s10p6_TAGACTACCTAGCGTT-1	s10p6_TAGACTACCTAGCGTT-1	wd3	p6	S7	0.9009	Fb	EC	Adventitia	0.0887	0.9009	0	7e-04	0	0	0	1e-04	0.0096
s10p6_s10p6_TAGAGATCATGCAACT-1	s10p6_TAGAGATCATGCAACT-1	wd3	p6	S7	0.6706	Fb	MSC	Media	0.003	0.6706	0	0.3206	0.0056	0	0	2e-04	0
s10p6_s10p6_TAGAGGTTCTACTTGT-1	s10p6_TAGAGGTTCTACTTGT-1	wd3	p6	S7	1	SMC	EC	Media	0	0	1	0	0	0	0	0	0
s10p6_s10p6_TAGAGTCTAAGCGAAC-1	s10p6_TAGAGTCTAAGCGAAC-1	wd3	p6	S7	0.9989	Plasma	EC	Adventitia	9e-04	1e-04	0	0	1e-04	0	0	0.9989	0
s10p6_s10p6_TAGATATGGACTGGAA-1	s10p6_TAGATATGGACTGGAA-1	wd3	p6	S7	0.6644	SMC	MSC	Media	0.0054	0.0216	0.6644	0.3082	0	0	0	4e-04	1e-04
s10p6_s10p6_TAGATGGTTCCTTACT-1	s10p6_TAGATGGTTCCTTACT-1	wd3	p6	S7	0.9999	Plasma	Bcell	Media	0	0	0	0	0	1e-04	0	0.9999	0
s10p6_s10p6_TAGATTCCTGGTTATT-1	s10p6_TAGATTCCTGGTTATT-1	wd3	p6	S7	0.9969	Fb	SMC	Adventitia	0	0.9969	0.0026	6e-04	0	0	0	0	0
s10p6_s10p6_TAGCAACCTGTCACAA-1	s10p6_TAGCAACCTGTCACAA-1	wd3	p6	S7	0.9724	Mp	MSC	Adventitia	1e-04	9e-04	2e-04	0.0263	0.9724	0	0	0	0
s10p6_s10p6_TAGCCATTTCAAAGTC-1	s10p6_TAGCCATTTCAAAGTC-1	wd3	p6	S7	0.9975	SMC	MSC	Media	3e-04	2e-04	0.9975	0.0018	0	0	0	1e-04	0
s10p6_s10p6_TAGCCGGCGGTCAGCG-1	s10p6_TAGCCGGCGGTCAGCG-1	wd3	p6	S7	0.9997	Mp	MSC	Adventitia	0	0	0	3e-04	0.9997	0	0	0	0
s10p6_s10p6_TAGCGTCCCTCGATTG-1	s10p6_TAGCGTCCCTCGATTG-1	wd3	p6	S7	0.9804	Fb	SMC	Adventitia	0	0.9804	0.0196	0	0	0	0	0	0
s10p6_s10p6_TAGCGTCCGGTGTGGT-1	s10p6_TAGCGTCCGGTGTGGT-1	wd3	p6	S7	0.7851	SMC	Fb	Media	0.0062	0.2059	0.7851	8e-04	0.0021	0	0	0	0
s10p6_s10p6_TAGCGTTGGGTCTTAC-1	s10p6_TAGCGTTGGGTCTTAC-1	wd3	p6	S7	0.5228	SMC	Fb	Adventitia	0	0.4772	0.5228	0	0	0	0	0	0
s10p6_s10p6_TAGCTAAGTCCGGGAG-1	s10p6_TAGCTAAGTCCGGGAG-1	wd3	p6	S7	0.9923	Plasma	Bcell	Adventitia	0	5e-04	0	0	0	0.0071	0	0.9923	1e-04
s10p6_s10p6_TAGCTAGAAGGCATGA-1	s10p6_TAGCTAGAAGGCATGA-1	wd3	p6	S7	0.6406	SMC	MSC	Media	0.0062	0	0.6406	0.3359	0.0022	0.0126	0	0.0025	0
s10p6_s10p6_TAGCTCGCCTGATAAC-1	s10p6_TAGCTCGCCTGATAAC-1	wd3	p6	S7	0.9846	SMC	Mp	Media	0.0034	0	0.9846	1e-04	0.0116	0	0	3e-04	0
s10p6_s10p6_TAGCTGATGTGAAGCG-1	s10p6_TAGCTGATGTGAAGCG-1	wd3	p6	S7	0.9501	Fb	SMC	Media	0.0058	0.9501	0.0388	0.0026	0.0026	0	0	0	0
s10p6_s10p6_TAGGGAGCTTGGGATG-1	s10p6_TAGGGAGCTTGGGATG-1	wd3	p6	S7	0.9997	Plasma	EC	Adventitia	3e-04	0	0	0	0	0	0	0.9997	0
s10p6_s10p6_TAGGGTGTTTCAAGAG-1	s10p6_TAGGGTGTTTCAAGAG-1	wd3	p6	S7	0.8597	EC	Plasma	Adventitia	0.8597	1e-04	1e-04	0.0157	4e-04	3e-04	2e-04	0.1233	3e-04
s10p6_s10p6_TAGGTCCAAGTAAGGA-1	s10p6_TAGGTCCAAGTAAGGA-1	wd3	p6	S7	1	Mp	EC	Adventitia	0	0	0	0	1	0	0	0	0
s10p6_s10p6_TAGGTCGCCGGAACTG-1	s10p6_TAGGTCGCCGGAACTG-1	wd3	p6	S7	0.8906	MSC	SMC	Adventitia	0	0	0.0541	0.8906	0	0	0.0013	0.0539	0
s10p6_s10p6_TAGGTGACGATAACCT-1	s10p6_TAGGTGACGATAACCT-1	wd3	p6	S7	0.5272	Fb	SMC	Intima	2e-04	0.5272	0.3524	0.016	0.1041	0	0	0	1e-04
s10p6_s10p6_TAGGTGAGCCCTACTC-1	s10p6_TAGGTGAGCCCTACTC-1	wd3	p6	S7	0.7428	Plasma	Fb	Adventitia	2e-04	0.2568	0	0	2e-04	0	0	0.7428	0
s10p6_s10p6_TAGGTGCTCGCCTAGC-1	s10p6_TAGGTGCTCGCCTAGC-1	wd3	p6	S7	0.9975	Fb	SMC	Adventitia	0	0.9975	0.0025	0	0	0	0	0	0
s10p6_s10p6_TAGGTTCGAGTTCGTC-1	s10p6_TAGGTTCGAGTTCGTC-1	wd3	p6	S7	1	Fb	EC	Adventitia	0	1	0	0	0	0	0	0	0
s10p6_s10p6_TAGTCCGCAGAGAATG-1	s10p6_TAGTCCGCAGAGAATG-1	wd3	p6	S7	0.995	SMC	Fb	Media	6e-04	0.0016	0.995	0.0011	0.0013	0	0	5e-04	0
s10p6_s10p6_TAGTCGATCACGGGTT-1	s10p6_TAGTCGATCACGGGTT-1	wd3	p6	S7	1	Plasma	EC	Media	0	0	0	0	0	0	0	1	0
s10p6_s10p6_TAGTCTAACAACGAGA-1	s10p6_TAGTCTAACAACGAGA-1	wd3	p6	S7	0.9897	EC	SMC	Media	0.9897	0.002	0.008	0	0	0	0	2e-04	0
s10p6_s10p6_TAGTGCCCTCCAGAGT-1	s10p6_TAGTGCCCTCCAGAGT-1	wd3	p6	S7	1	EC	Fb	Adventitia	1	0	0	0	0	0	0	0	0
s10p6_s10p6_TATAAATCCACAAGCT-1	s10p6_TATAAATCCACAAGCT-1	wd3	p6	S7	0.9886	Fb	EC	Adventitia	0.0112	0.9886	0	2e-04	0	0	0	0	0
s10p6_s10p6_TATAAGTGAGGATAGC-1	s10p6_TATAAGTGAGGATAGC-1	wd3	p6	S7	1	Plasma	EC	Adventitia	0	0	0	0	0	0	0	1	0
s10p6_s10p6_TATACACAGACGCCTT-1	s10p6_TATACACAGACGCCTT-1	wd3	p6	S7	0.5204	SMC	MSC	Media	0.072	0.0136	0.5204	0.3353	0.0102	0.0215	0	0	0.027
s10p6_s10p6_TATACGCGTCATCACT-1	s10p6_TATACGCGTCATCACT-1	wd3	p6	S7	0.7165	Fb	SMC	Intima	0.1053	0.7165	0.1559	0.0223	0	0	0	0	0
s10p6_s10p6_TATAGATGGTCGCAGT-1	s10p6_TATAGATGGTCGCAGT-1	wd3	p6	S7	1	Fb	EC	Adventitia	0	1	0	0	0	0	0	0	0
s10p6_s10p6_TATAGCGCACGTTATC-1	s10p6_TATAGCGCACGTTATC-1	wd3	p6	S7	0.9995	Fb	EC	Intima	3e-04	0.9995	1e-04	0	0	0	0	1e-04	0
s10p6_s10p6_TATAGGGTACTCATGA-1	s10p6_TATAGGGTACTCATGA-1	wd3	p6	S7	0.9997	Fb	MSC	Media	0	0.9997	1e-04	2e-04	0	0	0	0	0
s10p6_s10p6_TATATCCCTGGGAGGA-1	s10p6_TATATCCCTGGGAGGA-1	wd3	p6	S7	0.5745	Plasma	EC	Adventitia	0.3204	0.0016	3e-04	0	0.103	0	0	0.5745	2e-04
s10p6_s10p6_TATCCAATTGGTTATC-1	s10p6_TATCCAATTGGTTATC-1	wd3	p6	S7	0.5905	SMC	Fb	Media	0	0.3661	0.5905	2e-04	0.0432	0	0	0	0
s10p6_s10p6_TATCGATGATTAAACG-1	s10p6_TATCGATGATTAAACG-1	wd3	p6	S7	1	Fb	EC	Adventitia	0	1	0	0	0	0	0	0	0
s10p6_s10p6_TATCTACAGAGGTAAT-1	s10p6_TATCTACAGAGGTAAT-1	wd3	p6	S7	1	Plasma	EC	Adventitia	0	0	0	0	0	0	0	1	0
s10p6_s10p6_TATCTACCACAGCGGG-1	s10p6_TATCTACCACAGCGGG-1	wd3	p6	S7	0.6291	Fb	Plasma	Media	0	0.6291	1e-04	1e-04	1e-04	0	0	0.3706	0
s10p6_s10p6_TATCTAGCCTAAAGGA-1	s10p6_TATCTAGCCTAAAGGA-1	wd3	p6	S7	0.5142	SMC	Fb	Media	0	0.4858	0.5142	0	0	0	0	0	0
s10p6_s10p6_TATGAAGACAGGTGCG-1	s10p6_TATGAAGACAGGTGCG-1	wd3	p6	S7	0.8775	SMC	Fb	Adventitia	0	0.1225	0.8775	0	0	0	0	0	0
s10p6_s10p6_TATGATCTTCTCTTTA-1	s10p6_TATGATCTTCTCTTTA-1	wd3	p6	S7	0.9668	Plasma	SMC	Media	0	9e-04	0.0316	5e-04	0	2e-04	0	0.9668	0
s10p6_s10p6_TATGCTCCCTACTTAC-1	s10p6_TATGCTCCCTACTTAC-1	wd3	p6	S7	1	Fb	EC	Adventitia	0	1	0	0	0	0	0	0	0
s10p6_s10p6_TATGGATGTGCTACGC-1	s10p6_TATGGATGTGCTACGC-1	wd3	p6	S7	0.8637	Mp	EC	Adventitia	0.1192	0.0083	0	0.0087	0.8637	0	0	0	0
s10p6_s10p6_TATGGCCCGGCCTCGC-1	s10p6_TATGGCCCGGCCTCGC-1	wd3	p6	S7	0.6318	Fb	SMC	Adventitia	0	0.6318	0.3669	0.0013	0	0	0	0	0
s10p6_s10p6_TATGGGACCGAGCAGG-1	s10p6_TATGGGACCGAGCAGG-1	wd3	p6	S7	0.974	SMC	Fb	Adventitia	2e-04	0.0231	0.974	0.0023	0	0	0	4e-04	0
s10p6_s10p6_TATGGGTACGTATCGT-1	s10p6_TATGGGTACGTATCGT-1	wd3	p6	S7	0.9974	Mp	Tcell	Adventitia	0	0	0	0	0.9974	0	0	0	0.0026
s10p6_s10p6_TATGGTCTGAGTAACA-1	s10p6_TATGGTCTGAGTAACA-1	wd3	p6	S7	0.9996	Fb	MSC	Adventitia	0	0.9996	0	4e-04	0	0	0	0	0
s10p6_s10p6_TATGGTTAGTGGGAGA-1	s10p6_TATGGTTAGTGGGAGA-1	wd3	p6	S7	0.8511	MSC	Mp	Adventitia	0.0534	0.0079	0.0013	0.8511	0.073	0	0	0.0016	0.0118
s10p6_s10p6_TATGTCTCATTGTGCC-1	s10p6_TATGTCTCATTGTGCC-1	wd3	p6	S7	0.9018	Fb	SMC	Adventitia	0	0.9018	0.0982	0	0	0	0	0	0
s10p6_s10p6_TATTACCATCCTGCTT-1	s10p6_TATTACCATCCTGCTT-1	wd3	p6	S7	0.8571	Fb	EC	Adventitia	0.1397	0.8571	0	0.002	0.0011	0	0	0	0
s10p6_s10p6_TATTCAATTCTAATCC-1	s10p6_TATTCAATTCTAATCC-1	wd3	p6	S7	0.7781	MSC	EC	Adventitia	0.1956	0.007	0.0017	0.7781	0.0025	0	1e-04	4e-04	0.0146
s10p6_s10p6_TATTCCACTCAGCTCG-1	s10p6_TATTCCACTCAGCTCG-1	wd3	p6	S7	0.6772	SMC	MSC	Media	0.0266	0	0.6772	0.2962	0	0	0	0	0
s10p6_s10p6_TATTCCGAGCTGTTAT-1	s10p6_TATTCCGAGCTGTTAT-1	wd3	p6	S7	1	Fb	EC	Media	0	1	0	0	0	0	0	0	0
s10p6_s10p6_TATTCCTCCGCCCACT-1	s10p6_TATTCCTCCGCCCACT-1	wd3	p6	S7	0.9999	Fb	EC	Media	1e-04	0.9999	0	0	0	0	0	0	0
s10p6_s10p6_TATTCGTGCCAGAATA-1	s10p6_TATTCGTGCCAGAATA-1	wd3	p6	S7	0.9968	Fb	SMC	Adventitia	0	0.9968	0.0032	0	0	0	0	0	0
s10p6_s10p6_TATTTGTTACCCTTTA-1	s10p6_TATTTGTTACCCTTTA-1	wd3	p6	S7	1	Fb	EC	Adventitia	0	1	0	0	0	0	0	0	0
s10p6_s10p6_TCAAACAACCGCGTCG-1	s10p6_TCAAACAACCGCGTCG-1	wd3	p6	S7	0.9941	Plasma	EC	Adventitia	0.0059	0	0	0	0	0	0	0.9941	0
s10p6_s10p6_TCAAACTTAGATTGTT-1	s10p6_TCAAACTTAGATTGTT-1	wd3	p6	S7	0.9607	Fb	MSC	Adventitia	0.002	0.9607	0	0.0315	0	0	0	0.0057	1e-04
s10p6_s10p6_TCAAATTTGAGACTCA-1	s10p6_TCAAATTTGAGACTCA-1	wd3	p6	S7	0.4584	SMC	Mp	Intima	0	0.2267	0.4584	0	0.3149	0	0	0	0
s10p6_s10p6_TCAACAAAGATAATTC-1	s10p6_TCAACAAAGATAATTC-1	wd3	p6	S7	0.9615	Fb	SMC	Intima	1e-04	0.9615	0.031	0.0074	0	0	0	0	0
s10p6_s10p6_TCAACATCGACCGAGA-1	s10p6_TCAACATCGACCGAGA-1	wd3	p6	S7	0.7973	Fb	SMC	Media	0	0.7973	0.1006	0.0224	0	0.0797	0	0	0
s10p6_s10p6_TCAACCATGTTCGGGC-1	s10p6_TCAACCATGTTCGGGC-1	wd3	p6	S7	0.998	EC	SMC	Adventitia	0.998	0	0.002	0	0	0	0	0	0
s10p6_s10p6_TCAACGAGGAGACAAA-1	s10p6_TCAACGAGGAGACAAA-1	wd3	p6	S7	0.9926	Fb	SMC	Media	0	0.9926	0.0074	0	0	0	0	0	0
s10p6_s10p6_TCAACGCAGGAAATAA-1	s10p6_TCAACGCAGGAAATAA-1	wd3	p6	S7	0.4109	MSC	Plasma	Media	0.1513	0.085	3e-04	0.4109	6e-04	0	0	0.3518	0
s10p6_s10p6_TCAACGCGACCGGCAG-1	s10p6_TCAACGCGACCGGCAG-1	wd3	p6	S7	0.774	MSC	EC	Media	0.0777	0.0501	0.0353	0.774	0.063	0	0	0	0
s10p6_s10p6_TCAACTAACGTATAAC-1	s10p6_TCAACTAACGTATAAC-1	wd3	p6	S7	0.6554	Fb	Tcell	Adventitia	0.0053	0.6554	0.007	0.0021	0.0908	0	0	1e-04	0.2393
s10p6_s10p6_TCAACTGCAGAGTCAG-1	s10p6_TCAACTGCAGAGTCAG-1	wd3	p6	S7	0.9996	Plasma	Tcell	Media	0	0	0	0	0	0	0	0.9996	3e-04
s10p6_s10p6_TCAAGGTTACTACACC-1	s10p6_TCAAGGTTACTACACC-1	wd3	p6	S7	0.9992	MSC	Fb	Media	0	8e-04	0	0.9992	0	0	0	0	0
s10p6_s10p6_TCACAAACCGAGGTAC-1	s10p6_TCACAAACCGAGGTAC-1	wd3	p6	S7	1	SMC	EC	Intima	0	0	1	0	0	0	0	0	0
s10p6_s10p6_TCACAGCAAACTCGAA-1	s10p6_TCACAGCAAACTCGAA-1	wd3	p6	S7	0.9999	SMC	EC	Media	0	0	0.9999	0	0	0	0	0	0
s10p6_s10p6_TCACAGGAGAATAAGA-1	s10p6_TCACAGGAGAATAAGA-1	wd3	p6	S7	0.988	Mp	EC	Intima	0.0085	9e-04	0.0025	1e-04	0.988	0	0	0	0
s10p6_s10p6_TCACAGGGAATCGCAA-1	s10p6_TCACAGGGAATCGCAA-1	wd3	p6	S7	0.6798	Fb	Plasma	Media	2e-04	0.6798	0	0	0	0	0	0.32	0
s10p6_s10p6_TCACAGGTTATTGGGC-1	s10p6_TCACAGGTTATTGGGC-1	wd3	p6	S7	1	EC	Fb	Adventitia	1	0	0	0	0	0	0	0	0
s10p6_s10p6_TCACATCTTATCTGAT-1	s10p6_TCACATCTTATCTGAT-1	wd3	p6	S7	0.9981	EC	Fb	Adventitia	0.9981	0.0019	0	0	0	0	0	0	0
s10p6_s10p6_TCACCCTCTTAAGATT-1	s10p6_TCACCCTCTTAAGATT-1	wd3	p6	S7	0.9999	Plasma	Fb	Media	0	1e-04	0	0	0	0	0	0.9999	0
s10p6_s10p6_TCACCGCTCGGCACTC-1	s10p6_TCACCGCTCGGCACTC-1	wd3	p6	S7	0.6128	MSC	EC	Adventitia	0.2249	0.1221	0	0.6128	0.002	0	0	1e-04	0.0381
s10p6_s10p6_TCACGATGTCCGTGGA-1	s10p6_TCACGATGTCCGTGGA-1	wd3	p6	S7	1	Fb	EC	Intima	0	1	0	0	0	0	0	0	0
s10p6_s10p6_TCACGCATTGTAGATC-1	s10p6_TCACGCATTGTAGATC-1	wd3	p6	S7	0.9823	SMC	Plasma	Adventitia	0	0.0045	0.9823	0.0037	0.0042	0	0	0.0053	0
s10p6_s10p6_TCACGGTCATCGCACA-1	s10p6_TCACGGTCATCGCACA-1	wd3	p6	S7	0.9998	Fb	EC	Adventitia	2e-04	0.9998	0	0	0	0	0	0	0
s10p6_s10p6_TCACGTGCCCGATTCA-1	s10p6_TCACGTGCCCGATTCA-1	wd3	p6	S7	1	SMC	EC	Adventitia	0	0	1	0	0	0	0	0	0
s10p6_s10p6_TCAGACGCTATAGAAG-1	s10p6_TCAGACGCTATAGAAG-1	wd3	p6	S7	0.6741	Fb	Plasma	Media	0.0019	0.6741	9e-04	0.0026	0	0	0	0.3205	0
s10p6_s10p6_TCAGCAAATGCATCTC-1	s10p6_TCAGCAAATGCATCTC-1	wd3	p6	S7	0.8541	Fb	Plasma	Adventitia	1e-04	0.8541	0.0368	0	7e-04	6e-04	0	0.1077	0
s10p6_s10p6_TCAGGGCGCAAACTCG-1	s10p6_TCAGGGCGCAAACTCG-1	wd3	p6	S7	0.839	EC	MSC	Adventitia	0.839	0.0011	0	0.1593	5e-04	0	0	0	0
s10p6_s10p6_TCAGGGTGTAACGTAA-1	s10p6_TCAGGGTGTAACGTAA-1	wd3	p6	S7	0.9798	Fb	MSC	Adventitia	0	0.9798	0	0.0202	0	0	0	0	0
s10p6_s10p6_TCAGGTTCTTTGAGAA-1	s10p6_TCAGGTTCTTTGAGAA-1	wd3	p6	S7	0.9998	EC	Tcell	Adventitia	0.9998	0	0	0	0	0	0	0	2e-04
s10p6_s10p6_TCAGTACTGACCCGCG-1	s10p6_TCAGTACTGACCCGCG-1	wd3	p6	S7	0.8399	MSC	Fb	Adventitia	0	0.1601	0	0.8399	0	0	0	0	0
s10p6_s10p6_TCAGTAGGGACTATAA-1	s10p6_TCAGTAGGGACTATAA-1	wd3	p6	S7	1	SMC	EC	Media	0	0	1	0	0	0	0	0	0
s10p6_s10p6_TCATACTTACAGATCC-1	s10p6_TCATACTTACAGATCC-1	wd3	p6	S7	0.9998	Fb	EC	Adventitia	2e-04	0.9998	0	0	0	0	0	0	0
s10p6_s10p6_TCATTTAAGTCTCCGA-1	s10p6_TCATTTAAGTCTCCGA-1	wd3	p6	S7	0.9999	EC	Fb	Adventitia	0.9999	1e-04	0	0	0	0	0	0	0
s10p6_s10p6_TCATTTAGAAGTGTGA-1	s10p6_TCATTTAGAAGTGTGA-1	wd3	p6	S7	0.9565	Fb	SMC	Media	0	0.9565	0.0407	0	0.0026	0	0	2e-04	0
s10p6_s10p6_TCCAACTTTAAATTCT-1	s10p6_TCCAACTTTAAATTCT-1	wd3	p6	S7	0.9996	Fb	SMC	Media	0	0.9996	4e-04	0	0	0	0	0	0
s10p6_s10p6_TCCACAATGGTTTACG-1	s10p6_TCCACAATGGTTTACG-1	wd3	p6	S7	0.999	Plasma	Tcell	Adventitia	0	0	0	0	0	0	0	0.999	0.001
s10p6_s10p6_TCCACTTTATCTAGGT-1	s10p6_TCCACTTTATCTAGGT-1	wd3	p6	S7	0.9988	MSC	SMC	Adventitia	0	0	6e-04	0.9988	5e-04	0	0	0	0
s10p6_s10p6_TCCAGAGCACCGGTTC-1	s10p6_TCCAGAGCACCGGTTC-1	wd3	p6	S7	1	Fb	EC	Media	0	1	0	0	0	0	0	0	0
s10p6_s10p6_TCCAGGCGAGTACGGT-1	s10p6_TCCAGGCGAGTACGGT-1	wd3	p6	S7	0.9483	Fb	Bcell	Adventitia	0.0157	0.9483	0	0	0	0.032	0	0.0041	0
s10p6_s10p6_TCCCAAAGACGAAGGA-1	s10p6_TCCCAAAGACGAAGGA-1	wd3	p6	S7	0.7689	Mp	Fb	Adventitia	0	0.2288	1e-04	0	0.7689	0.0022	0	0	0
s10p6_s10p6_TCCCAGCTTTAGTCTG-1	s10p6_TCCCAGCTTTAGTCTG-1	wd3	p6	S7	1	Fb	EC	Adventitia	0	1	0	0	0	0	0	0	0
s10p6_s10p6_TCCCAGGCTTAGCTAA-1	s10p6_TCCCAGGCTTAGCTAA-1	wd3	p6	S7	0.8942	Plasma	EC	Adventitia	0.1055	0	0	3e-04	0	0	0	0.8942	0
s10p6_s10p6_TCCCGCGTACTCCTGG-1	s10p6_TCCCGCGTACTCCTGG-1	wd3	p6	S7	1	Fb	EC	Adventitia	0	1	0	0	0	0	0	0	0
s10p6_s10p6_TCCCGGGTGTGCTGCT-1	s10p6_TCCCGGGTGTGCTGCT-1	wd3	p6	S7	1	SMC	EC	Media	0	0	1	0	0	0	0	0	0
s10p6_s10p6_TCCCGTCAGTCCCGCA-1	s10p6_TCCCGTCAGTCCCGCA-1	wd3	p6	S7	0.823	Plasma	Mp	Adventitia	0.0102	0.0016	0	0.0051	0.16	0	0	0.823	0
s10p6_s10p6_TCCCGTGTGCAATTTG-1	s10p6_TCCCGTGTGCAATTTG-1	wd3	p6	S7	1	Plasma	EC	Media	0	0	0	0	0	0	0	1	0
s10p6_s10p6_TCCCTGGCTCGCTGGA-1	s10p6_TCCCTGGCTCGCTGGA-1	wd3	p6	S7	0.9998	Plasma	Bcell	Adventitia	0	0	0	0	0	2e-04	0	0.9998	0
s10p6_s10p6_TCCGAACTTGGCTTAC-1	s10p6_TCCGAACTTGGCTTAC-1	wd3	p6	S7	0.9992	SMC	EC	Media	5e-04	0	0.9992	0	0	0	0	0	2e-04
s10p6_s10p6_TCCGATGGTGCGACAT-1	s10p6_TCCGATGGTGCGACAT-1	wd3	p6	S7	0.9999	EC	Mp	Adventitia	0.9999	0	0	0	1e-04	0	0	0	0
s10p6_s10p6_TCCGATTACATTGCCG-1	s10p6_TCCGATTACATTGCCG-1	wd3	p6	S7	0.8947	Fb	SMC	Adventitia	0	0.8947	0.1053	0	0	0	0	0	0
s10p6_s10p6_TCCGCCTGTCTACAAG-1	s10p6_TCCGCCTGTCTACAAG-1	wd3	p6	S7	1	SMC	EC	Media	0	0	1	0	0	0	0	0	0
s10p6_s10p6_TCCGCGGCAGCATCTG-1	s10p6_TCCGCGGCAGCATCTG-1	wd3	p6	S7	0.9464	Fb	Tcell	Adventitia	0.0063	0.9464	1e-04	4e-04	1e-04	0	0	6e-04	0.046
s10p6_s10p6_TCCGCGGCCCAATGAA-1	s10p6_TCCGCGGCCCAATGAA-1	wd3	p6	S7	1	SMC	EC	Media	0	0	1	0	0	0	0	0	0
s10p6_s10p6_TCCGCTGTCATCCCGG-1	s10p6_TCCGCTGTCATCCCGG-1	wd3	p6	S7	0.5164	SMC	Fb	Media	0	0.4836	0.5164	0	0	0	0	0	0
s10p6_s10p6_TCCGCTTATCCCATTA-1	s10p6_TCCGCTTATCCCATTA-1	wd3	p6	S7	0.6052	SMC	Fb	Media	0	0.3948	0.6052	0	0	0	0	0	0
s10p6_s10p6_TCCGGTTCGTCCGGTC-1	s10p6_TCCGGTTCGTCCGGTC-1	wd3	p6	S7	0.7371	SMC	MSC	Media	0	0	0.7371	0.2629	0	0	0	0	0
s10p6_s10p6_TCCGTTAAGCTAATAT-1	s10p6_TCCGTTAAGCTAATAT-1	wd3	p6	S7	0.9997	Fb	SMC	Media	0	0.9997	3e-04	0	0	0	0	0	0
s10p6_s10p6_TCCGTTTAGCCTTGAA-1	s10p6_TCCGTTTAGCCTTGAA-1	wd3	p6	S7	1	Plasma	EC	Adventitia	0	0	0	0	0	0	0	1	0
s10p6_s10p6_TCCTAAATTGGGAAGC-1	s10p6_TCCTAAATTGGGAAGC-1	wd3	p6	S7	1	SMC	EC	Media	0	0	1	0	0	0	0	0	0
s10p6_s10p6_TCCTACATCCACGGCC-1	s10p6_TCCTACATCCACGGCC-1	wd3	p6	S7	0.6055	Fb	SMC	Media	0	0.6055	0.3945	0	0	0	0	0	0
s10p6_s10p6_TCCTAGCAAAGAAGCT-1	s10p6_TCCTAGCAAAGAAGCT-1	wd3	p6	S7	0.7982	EC	Plasma	Media	0.7982	0	0	0	0	0	0	0.1992	0.0026
s10p6_s10p6_TCCTCCTAAGACATTC-1	s10p6_TCCTCCTAAGACATTC-1	wd3	p6	S7	0.8306	Fb	SMC	Media	0	0.8306	0.1694	0	0	0	0	0	0
s10p6_s10p6_TCCTCGGGCTGGGCTT-1	s10p6_TCCTCGGGCTGGGCTT-1	wd3	p6	S7	0.9961	SMC	Fb	Media	0	0.0039	0.9961	0	0	0	0	0	0
s10p6_s10p6_TCCTCTACGAGATGGC-1	s10p6_TCCTCTACGAGATGGC-1	wd3	p6	S7	1	Fb	EC	Adventitia	0	1	0	0	0	0	0	0	0
s10p6_s10p6_TCCTCTCCAGTTGTCC-1	s10p6_TCCTCTCCAGTTGTCC-1	wd3	p6	S7	0.6204	Fb	SMC	Adventitia	1e-04	0.6204	0.376	0.0012	0.0016	0	0	8e-04	0
s10p6_s10p6_TCCTGCGTTGATACTC-1	s10p6_TCCTGCGTTGATACTC-1	wd3	p6	S7	0.439	MSC	Fb	Media	0.0732	0.2892	0.003	0.439	0.1951	0	0	2e-04	1e-04
s10p6_s10p6_TCCTTACGACGGTCCG-1	s10p6_TCCTTACGACGGTCCG-1	wd3	p6	S7	0.9996	Plasma	Fb	Media	0	2e-04	0	0	2e-04	0	0	0.9996	0
s10p6_s10p6_TCCTTTAAATCCGCTT-1	s10p6_TCCTTTAAATCCGCTT-1	wd3	p6	S7	1	SMC	EC	Media	0	0	1	0	0	0	0	0	0
s10p6_s10p6_TCCTTTCTTACGCTTA-1	s10p6_TCCTTTCTTACGCTTA-1	wd3	p6	S7	0.9312	Mp	Fb	Adventitia	0.0029	0.0429	0.0059	0.0167	0.9312	0	0	0	6e-04
s10p6_s10p6_TCGAAATTTAGGACCA-1	s10p6_TCGAAATTTAGGACCA-1	wd3	p6	S7	0.8287	Fb	EC	Adventitia	0.1661	0.8287	0.0015	0.0036	0	0	0	0	0
s10p6_s10p6_TCGAAGAACCGAGCAC-1	s10p6_TCGAAGAACCGAGCAC-1	wd3	p6	S7	0.6364	Fb	SMC	Media	0.0398	0.6364	0.1649	0.1588	1e-04	0	0	0	0
s10p6_s10p6_TCGAGACCAACACCGT-1	s10p6_TCGAGACCAACACCGT-1	wd3	p6	S7	0.9761	SMC	MSC	Adventitia	0	0	0.9761	0.0226	1e-04	0	0	0.0011	0
s10p6_s10p6_TCGCAAAGATGCATTT-1	s10p6_TCGCAAAGATGCATTT-1	wd3	p6	S7	0.551	Fb	SMC	Media	0	0.551	0.4476	0.001	0	0	0	5e-04	0
s10p6_s10p6_TCGCACCAGGAGGCAG-1	s10p6_TCGCACCAGGAGGCAG-1	wd3	p6	S7	0.8178	SMC	MSC	Media	0.0057	8e-04	0.8178	0.1737	4e-04	0	0.0012	4e-04	0
s10p6_s10p6_TCGCCGAAGTTGCGTC-1	s10p6_TCGCCGAAGTTGCGTC-1	wd3	p6	S7	0.7265	SMC	MSC	Media	0	3e-04	0.7265	0.2731	0	0	0	0	0
s10p6_s10p6_TCGCGTCCAGAAGGTC-1	s10p6_TCGCGTCCAGAAGGTC-1	wd3	p6	S7	0.6578	Fb	SMC	Adventitia	0.0018	0.6578	0.2908	0.0386	0.0027	0	1e-04	0.0015	0.0066
s10p6_s10p6_TCGCTCGATATATTCC-1	s10p6_TCGCTCGATATATTCC-1	wd3	p6	S7	0.9811	EC	NK	Adventitia	0.9811	2e-04	0	0	0	0	0.0187	0	0
s10p6_s10p6_TCGCTGGGCGGATTGT-1	s10p6_TCGCTGGGCGGATTGT-1	wd3	p6	S7	0.9998	Fb	SMC	Adventitia	0	0.9998	2e-04	0	0	0	0	0	0
s10p6_s10p6_TCGCTTTAAACGTTTG-1	s10p6_TCGCTTTAAACGTTTG-1	wd3	p6	S7	0.9909	Plasma	EC	Adventitia	0.0082	9e-04	0	0	0	0	0	0.9909	0
s10p6_s10p6_TCGGAATGCGCTCTGA-1	s10p6_TCGGAATGCGCTCTGA-1	wd3	p6	S7	1	Plasma	EC	Adventitia	0	0	0	0	0	0	0	1	0
s10p6_s10p6_TCGGACGCCCAGCCCA-1	s10p6_TCGGACGCCCAGCCCA-1	wd3	p6	S7	0.9135	Fb	MSC	Adventitia	1e-04	0.9135	3e-04	0.0861	0	0	0	0	0
s10p6_s10p6_TCGGAGAGTATCGGGA-1	s10p6_TCGGAGAGTATCGGGA-1	wd3	p6	S7	0.7514	SMC	MSC	Media	0.0131	0.0412	0.7514	0.129	0.0644	0	1e-04	6e-04	2e-04
s10p6_s10p6_TCGGAGTACATGAGTA-1	s10p6_TCGGAGTACATGAGTA-1	wd3	p6	S7	0.4257	Plasma	Bcell	Adventitia	0.02	0.009	0.1112	0.0694	0	0.3647	0	0.4257	0
s10p6_s10p6_TCGGCGAACCCAAACC-1	s10p6_TCGGCGAACCCAAACC-1	wd3	p6	S7	0.9303	Fb	SMC	Media	0.0028	0.9303	0.0442	1e-04	0.0224	0	0	1e-04	0
s10p6_s10p6_TCGGCGTACTGCACAA-1	s10p6_TCGGCGTACTGCACAA-1	wd3	p6	S7	0.9991	SMC	MSC	Intima	0	0	0.9991	9e-04	0	0	0	0	0
s10p6_s10p6_TCGGCTTGTATCGACG-1	s10p6_TCGGCTTGTATCGACG-1	wd3	p6	S7	0.9275	SMC	MSC	Media	0	0.0042	0.9275	0.0638	2e-04	0.0032	0	0.001	0
s10p6_s10p6_TCGGGAGACAGCGTAC-1	s10p6_TCGGGAGACAGCGTAC-1	wd3	p6	S7	0.9592	SMC	EC	Intima	0.0274	0.0051	0.9592	0.0031	0.0052	0	0	0	0
s10p6_s10p6_TCGGGATTCAAACATA-1	s10p6_TCGGGATTCAAACATA-1	wd3	p6	S7	1	EC	Fb	Media	1	0	0	0	0	0	0	0	0
s10p6_s10p6_TCGGGCCGTCGTGGTA-1	s10p6_TCGGGCCGTCGTGGTA-1	wd3	p6	S7	1	EC	Fb	Adventitia	1	0	0	0	0	0	0	0	0
s10p6_s10p6_TCGTAAGACGACATTG-1	s10p6_TCGTAAGACGACATTG-1	wd3	p6	S7	1	Mp	EC	Adventitia	0	0	0	0	1	0	0	0	0
s10p6_s10p6_TCGTATTACCCATTGC-1	s10p6_TCGTATTACCCATTGC-1	wd3	p6	S7	0.9999	Fb	SMC	Media	0	0.9999	1e-04	0	0	0	0	0	0
s10p6_s10p6_TCGTCACACTGTTAGC-1	s10p6_TCGTCACACTGTTAGC-1	wd3	p6	S7	1	Fb	EC	Adventitia	0	1	0	0	0	0	0	0	0
s10p6_s10p6_TCGTCCGCTGGCGTCT-1	s10p6_TCGTCCGCTGGCGTCT-1	wd3	p6	S7	1	Fb	EC	Adventitia	0	1	0	0	0	0	0	0	0
s10p6_s10p6_TCGTCTTAGGCGTTAA-1	s10p6_TCGTCTTAGGCGTTAA-1	wd3	p6	S7	0.961	SMC	EC	Media	0.0173	0.0062	0.961	0	0	0	0	0.0155	0
s10p6_s10p6_TCGTGTCACGCTGACA-1	s10p6_TCGTGTCACGCTGACA-1	wd3	p6	S7	0.6423	SMC	MSC	Media	0	0.1713	0.6423	0.1864	0	0	0	0	1e-04
s10p6_s10p6_TCGTGTTCGACCACAA-1	s10p6_TCGTGTTCGACCACAA-1	wd3	p6	S7	0.7275	SMC	Fb	Media	0	0.2413	0.7275	0	0.0058	0	0	0	0.0254
s10p6_s10p6_TCGTTAGGAGTCCCTA-1	s10p6_TCGTTAGGAGTCCCTA-1	wd3	p6	S7	0.5713	SMC	MSC	Media	0	0	0.5713	0.4243	0.0044	0	0	0	0
s10p6_s10p6_TCGTTGCTATCCGGTC-1	s10p6_TCGTTGCTATCCGGTC-1	wd3	p6	S7	0.7309	Mp	Bcell	Intima	0	0	0	0	0.7309	0.22	0	0.0491	0
s10p6_s10p6_TCTAACTGTATGTAAA-1	s10p6_TCTAACTGTATGTAAA-1	wd3	p6	S7	0.9994	Fb	EC	Adventitia	6e-04	0.9994	0	0	0	0	0	0	0
s10p6_s10p6_TCTACCCAATAGAGAG-1	s10p6_TCTACCCAATAGAGAG-1	wd3	p6	S7	0.9132	SMC	Fb	Media	0.001	0.0846	0.9132	0.001	0	0	0	4e-04	0
s10p6_s10p6_TCTACCGTCCACAAGC-1	s10p6_TCTACCGTCCACAAGC-1	wd3	p6	S7	1	Fb	EC	Adventitia	0	1	0	0	0	0	0	0	0
s10p6_s10p6_TCTAGCAATCTCCGCC-1	s10p6_TCTAGCAATCTCCGCC-1	wd3	p6	S7	0.9993	Plasma	Bcell	Media	0	0	1e-04	0	0	6e-04	0	0.9993	0
s10p6_s10p6_TCTAGCATCTTCGATG-1	s10p6_TCTAGCATCTTCGATG-1	wd3	p6	S7	0.998	Mp	Fb	Adventitia	0	0.002	0	0	0.998	0	0	0	0
s10p6_s10p6_TCTAGCATGCCCAGAA-1	s10p6_TCTAGCATGCCCAGAA-1	wd3	p6	S7	0.5605	Fb	SMC	Media	0	0.5605	0.4395	0	0	0	0	0	0
s10p6_s10p6_TCTAGGTGGCGACGCT-1	s10p6_TCTAGGTGGCGACGCT-1	wd3	p6	S7	0.7783	EC	MSC	Adventitia	0.7783	0.0027	0	0.2189	0	0	0	2e-04	0
s10p6_s10p6_TCTAGTGATATCGTGG-1	s10p6_TCTAGTGATATCGTGG-1	wd3	p6	S7	0.9999	Fb	SMC	Media	0	0.9999	1e-04	0	0	0	0	0	0
s10p6_s10p6_TCTAGTTATCAGAAGA-1	s10p6_TCTAGTTATCAGAAGA-1	wd3	p6	S7	1	Fb	EC	Adventitia	0	1	0	0	0	0	0	0	0
s10p6_s10p6_TCTATCGGTCGCAACA-1	s10p6_TCTATCGGTCGCAACA-1	wd3	p6	S7	0.9358	SMC	Fb	Adventitia	2e-04	0.0637	0.9358	1e-04	1e-04	0	0	0	0
s10p6_s10p6_TCTATTACTAGAGGAT-1	s10p6_TCTATTACTAGAGGAT-1	wd3	p6	S7	0.4439	Fb	SMC	Media	0.0094	0.4439	0.366	0.0828	0.0148	0	0.0829	2e-04	0
s10p6_s10p6_TCTCATGAGATAGGGT-1	s10p6_TCTCATGAGATAGGGT-1	wd3	p6	S7	0.8911	Fb	Mp	Media	0.0015	0.8911	5e-04	4e-04	0.1049	0	0	0.0016	0
s10p6_s10p6_TCTCCACAAGTTGAAT-1	s10p6_TCTCCACAAGTTGAAT-1	wd3	p6	S7	0.9999	SMC	Plasma	Intima	0	0	0.9999	0	0	0	0	1e-04	0
s10p6_s10p6_TCTCCCTGGGCAGCGT-1	s10p6_TCTCCCTGGGCAGCGT-1	wd3	p6	S7	0.8138	Fb	SMC	Media	0	0.8138	0.1862	0	0	0	0	0	0
s10p6_s10p6_TCTCTAATAGCTGGTA-1	s10p6_TCTCTAATAGCTGGTA-1	wd3	p6	S7	0.9767	EC	Fb	Adventitia	0.9767	0.0209	0	0	0.002	0	0	0	4e-04
s10p6_s10p6_TCTGAACCGGTCGGCT-1	s10p6_TCTGAACCGGTCGGCT-1	wd3	p6	S7	0.6447	Fb	NK	Adventitia	0.0033	0.6447	8e-04	0.0179	0.1268	0.0095	0.1956	5e-04	0.001
s10p6_s10p6_TCTGAACTCGTACCCG-1	s10p6_TCTGAACTCGTACCCG-1	wd3	p6	S7	0.9996	Fb	SMC	Media	0	0.9996	4e-04	0	0	0	0	0	0
s10p6_s10p6_TCTGAAGCACGTGGTC-1	s10p6_TCTGAAGCACGTGGTC-1	wd3	p6	S7	1	SMC	EC	Media	0	0	1	0	0	0	0	0	0
s10p6_s10p6_TCTGAATTCCGTACAA-1	s10p6_TCTGAATTCCGTACAA-1	wd3	p6	S7	0.7949	Fb	SMC	Adventitia	4e-04	0.7949	0.1154	7e-04	0.0731	3e-04	0	0.0151	0
s10p6_s10p6_TCTGATGTATTCTGTC-1	s10p6_TCTGATGTATTCTGTC-1	wd3	p6	S7	0.9997	SMC	Fb	Media	0	3e-04	0.9997	0	0	0	0	0	0
s10p6_s10p6_TCTGCATACCTTGCTT-1	s10p6_TCTGCATACCTTGCTT-1	wd3	p6	S7	1	Plasma	EC	Intima	0	0	0	0	0	0	0	1	0
s10p6_s10p6_TCTGCCAGAAACTGCA-1	s10p6_TCTGCCAGAAACTGCA-1	wd3	p6	S7	0.8339	Fb	SMC	Media	0	0.8339	0.1661	0	0	0	0	0	0
s10p6_s10p6_TCTGGGAACCTTTGAA-1	s10p6_TCTGGGAACCTTTGAA-1	wd3	p6	S7	0.968	Plasma	Mp	Adventitia	0.003	0	0.001	0	0.028	0	0	0.968	0
s10p6_s10p6_TCTGGGTAGCGCTCAT-1	s10p6_TCTGGGTAGCGCTCAT-1	wd3	p6	S7	0.8619	MSC	Tcell	Media	0.0205	0.0021	2e-04	0.8619	0.0544	0	0	3e-04	0.0608
s10p6_s10p6_TCTGTGCCATCATAGT-1	s10p6_TCTGTGCCATCATAGT-1	wd3	p6	S7	0.9893	EC	SMC	Adventitia	0.9893	0.0012	0.0079	3e-04	0.0011	0	0	3e-04	0
s10p6_s10p6_TCTGTTACCCAGCATA-1	s10p6_TCTGTTACCCAGCATA-1	wd3	p6	S7	0.8954	Fb	SMC	Intima	0	0.8954	0.1044	2e-04	0	0	0	0	0
s10p6_s10p6_TCTTACGGCATCCGAC-1	s10p6_TCTTACGGCATCCGAC-1	wd3	p6	S7	0.4221	MSC	SMC	Adventitia	0.0028	0.1928	0.379	0.4221	0.0019	0	0	5e-04	9e-04
s10p6_s10p6_TCTTACTTATGCCTCT-1	s10p6_TCTTACTTATGCCTCT-1	wd3	p6	S7	0.9998	Fb	SMC	Media	0	0.9998	2e-04	0	0	0	0	0	0
s10p6_s10p6_TCTTAGAGCTCCAATT-1	s10p6_TCTTAGAGCTCCAATT-1	wd3	p6	S7	0.9357	EC	MSC	Adventitia	0.9357	0.0129	0	0.049	0	0.0019	0	0	5e-04
s10p6_s10p6_TCTTAGAGTGAACTCT-1	s10p6_TCTTAGAGTGAACTCT-1	wd3	p6	S7	0.5385	Fb	SMC	Adventitia	0	0.5385	0.4614	0	0	0	0	0	0
s10p6_s10p6_TCTTCCCATGGGCACA-1	s10p6_TCTTCCCATGGGCACA-1	wd3	p6	S7	0.9997	Fb	Mp	Adventitia	0	0.9997	0	0	3e-04	0	0	0	0
s10p6_s10p6_TCTTCGAATAGACGTT-1	s10p6_TCTTCGAATAGACGTT-1	wd3	p6	S7	0.827	SMC	Fb	Adventitia	0	0.173	0.827	0	0	0	0	0	0
s10p6_s10p6_TCTTCGATACCAATAA-1	s10p6_TCTTCGATACCAATAA-1	wd3	p6	S7	0.9992	Fb	Mp	Adventitia	2e-04	0.9992	0	0	5e-04	0	0	0	0
s10p6_s10p6_TCTTCTATAACCCGCC-1	s10p6_TCTTCTATAACCCGCC-1	wd3	p6	S7	0.6651	Fb	SMC	Media	6e-04	0.6651	0.3314	0.0028	0	0	0	0	0
s10p6_s10p6_TCTTGATGCGTAGCGA-1	s10p6_TCTTGATGCGTAGCGA-1	wd3	p6	S7	0.9994	Fb	Mp	Adventitia	0	0.9994	0	0	6e-04	0	0	0	0
s10p6_s10p6_TCTTTAAGACTATGAA-1	s10p6_TCTTTAAGACTATGAA-1	wd3	p6	S7	1	Fb	EC	Adventitia	0	1	0	0	0	0	0	0	0
s10p6_s10p6_TGAAAGGACCTGACTC-1	s10p6_TGAAAGGACCTGACTC-1	wd3	p6	S7	0.9624	Plasma	Bcell	Adventitia	0.0036	0.0036	0.0112	3e-04	4e-04	0.018	4e-04	0.9624	0
s10p6_s10p6_TGACATCGAGCGGACC-1	s10p6_TGACATCGAGCGGACC-1	wd3	p6	S7	0.9999	Plasma	EC	Adventitia	0	0	0	0	0	0	0	0.9999	0
s10p6_s10p6_TGACCCACGTTAGACA-1	s10p6_TGACCCACGTTAGACA-1	wd3	p6	S7	0.6036	Fb	SMC	Adventitia	0.1236	0.6036	0.1346	0.0122	0.126	0	0	0	0
s10p6_s10p6_TGACGAATATTTCCCT-1	s10p6_TGACGAATATTTCCCT-1	wd3	p6	S7	0.7055	SMC	Fb	Media	0.033	0.2582	0.7055	0	0.0027	1e-04	0	4e-04	0
s10p6_s10p6_TGACGATGCACTAGAA-1	s10p6_TGACGATGCACTAGAA-1	wd3	p6	S7	0.9958	Fb	Bcell	Adventitia	4e-04	0.9958	0	0	0	0.0024	0	4e-04	9e-04
s10p6_s10p6_TGACTATAATCCTTTC-1	s10p6_TGACTATAATCCTTTC-1	wd3	p6	S7	0.5752	EC	Fb	Media	0.5752	0.4177	0	0	1e-04	0	0	0.0071	0
s10p6_s10p6_TGAGAGATTTACCACG-1	s10p6_TGAGAGATTTACCACG-1	wd3	p6	S7	0.8615	SMC	Fb	Adventitia	0.011	0.1249	0.8615	0	0.0026	0	0	0	0
s10p6_s10p6_TGAGCCATACAGTCTC-1	s10p6_TGAGCCATACAGTCTC-1	wd3	p6	S7	0.3476	Mp	Bcell	Media	0.0088	0.234	0	0.0064	0.3476	0.3277	0	0	0.0755
s10p6_s10p6_TGAGCGGAAAGTGTTC-1	s10p6_TGAGCGGAAAGTGTTC-1	wd3	p6	S7	0.5574	Fb	SMC	Media	0.0136	0.5574	0.2882	0.1408	0	0	0	0	0
s10p6_s10p6_TGAGGAGTGCCAGCTT-1	s10p6_TGAGGAGTGCCAGCTT-1	wd3	p6	S7	1	Fb	EC	Intima	0	1	0	0	0	0	0	0	0
s10p6_s10p6_TGAGTAAATTAGCGTA-1	s10p6_TGAGTAAATTAGCGTA-1	wd3	p6	S7	0.9999	Plasma	Mp	Media	0	0	0	0	1e-04	0	0	0.9999	0
s10p6_s10p6_TGAGTGCCTCTTAAAT-1	s10p6_TGAGTGCCTCTTAAAT-1	wd3	p6	S7	0.997	Plasma	Fb	Media	0	0.0028	2e-04	0	0	0	0	0.997	0
s10p6_s10p6_TGAGTGGTCCGTGACG-1	s10p6_TGAGTGGTCCGTGACG-1	wd3	p6	S7	1	Fb	EC	Adventitia	0	1	0	0	0	0	0	0	0
s10p6_s10p6_TGATACATTTAGCCGT-1	s10p6_TGATACATTTAGCCGT-1	wd3	p6	S7	0.3302	Fb	SMC	Intima	0.0198	0.3302	0.2751	0.2501	0.0746	0	0.0049	0.001	0.0444
s10p6_s10p6_TGATAGCGGGATTCTA-1	s10p6_TGATAGCGGGATTCTA-1	wd3	p6	S7	0.9995	SMC	MSC	Adventitia	0	0	0.9995	5e-04	0	0	0	0	0
s10p6_s10p6_TGATCAGGGAACTGCT-1	s10p6_TGATCAGGGAACTGCT-1	wd3	p6	S7	0.9999	SMC	MSC	Media	0	0	0.9999	1e-04	0	0	0	0	0
s10p6_s10p6_TGATCGGTTTGACCCT-1	s10p6_TGATCGGTTTGACCCT-1	wd3	p6	S7	1	Fb	EC	Adventitia	0	1	0	0	0	0	0	0	0
s10p6_s10p6_TGATCTCCGGCGCCAG-1	s10p6_TGATCTCCGGCGCCAG-1	wd3	p6	S7	0.8632	Fb	SMC	Adventitia	0	0.8632	0.1238	0	0.013	0	0	0	0
s10p6_s10p6_TGATGTCAATTAAGTG-1	s10p6_TGATGTCAATTAAGTG-1	wd3	p6	S7	0.807	Mp	NK	Media	0	0	0	0	0.807	0.0507	0.1423	0	0
s10p6_s10p6_TGATTCAGGTCCCGCG-1	s10p6_TGATTCAGGTCCCGCG-1	wd3	p6	S7	0.9696	Fb	SMC	Intima	4e-04	0.9696	0.03	0	0	0	0	0	0
s10p6_s10p6_TGATTCGTCTATCACT-1	s10p6_TGATTCGTCTATCACT-1	wd3	p6	S7	0.5208	Fb	SMC	Adventitia	0	0.5208	0.4792	0	0	0	0	0	0
s10p6_s10p6_TGATTCTGTCGCCGGT-1	s10p6_TGATTCTGTCGCCGGT-1	wd3	p6	S7	1	Fb	EC	Media	0	1	0	0	0	0	0	0	0
s10p6_s10p6_TGATTTATTAGCTGTG-1	s10p6_TGATTTATTAGCTGTG-1	wd3	p6	S7	0.9761	Fb	SMC	Media	0.0022	0.9761	0.02	9e-04	1e-04	1e-04	0	0	5e-04
s10p6_s10p6_TGCAACCCATCTGCGG-1	s10p6_TGCAACCCATCTGCGG-1	wd3	p6	S7	0.9699	Plasma	EC	Media	0.0299	0	0	0	0	1e-04	0	0.9699	0
s10p6_s10p6_TGCAAGAATGACGTAA-1	s10p6_TGCAAGAATGACGTAA-1	wd3	p6	S7	0.9876	SMC	Fb	Adventitia	0	0.0124	0.9876	0	0	0	0	0	0
s10p6_s10p6_TGCAATCTAACACGGT-1	s10p6_TGCAATCTAACACGGT-1	wd3	p6	S7	0.9926	Fb	Mp	Intima	0	0.9926	2e-04	0.0015	0.0057	0	0	0	0
s10p6_s10p6_TGCAGAACTATATCGT-1	s10p6_TGCAGAACTATATCGT-1	wd3	p6	S7	0.7384	Fb	MSC	Media	0	0.7384	0.0794	0.1821	0	0	0	0	0
s10p6_s10p6_TGCAGAGTACCGAGCA-1	s10p6_TGCAGAGTACCGAGCA-1	wd3	p6	S7	0.9986	Fb	MSC	Media	0	0.9986	3e-04	8e-04	3e-04	0	0	0	0
s10p6_s10p6_TGCAGATCGTCCTAGG-1	s10p6_TGCAGATCGTCCTAGG-1	wd3	p6	S7	0.7468	Fb	SMC	Media	3e-04	0.7468	0.251	1e-04	0.0017	0	0	0	0
s10p6_s10p6_TGCAGCTACGTACTTC-1	s10p6_TGCAGCTACGTACTTC-1	wd3	p6	S7	0.7881	MSC	Fb	Media	2e-04	0.0942	0.0074	0.7881	0.0232	0.021	0.0574	0.0084	0
s10p6_s10p6_TGCAGGATCGGCAAAG-1	s10p6_TGCAGGATCGGCAAAG-1	wd3	p6	S7	1	Fb	EC	Adventitia	0	1	0	0	0	0	0	0	0
s10p6_s10p6_TGCAGTTTCCTCCCAT-1	s10p6_TGCAGTTTCCTCCCAT-1	wd3	p6	S7	0.58	SMC	Plasma	Adventitia	3e-04	0.1041	0.58	0.0112	0.0075	0.0809	0	0.2159	0
s10p6_s10p6_TGCATATGTCTGTCAC-1	s10p6_TGCATATGTCTGTCAC-1	wd3	p6	S7	0.8286	Plasma	MSC	Adventitia	0	1e-04	0	0.1318	0	0	0	0.8286	0.0394
s10p6_s10p6_TGCATGTGGTAATCTA-1	s10p6_TGCATGTGGTAATCTA-1	wd3	p6	S7	0.918	Fb	SMC	Adventitia	7e-04	0.918	0.0392	0.0323	0.0078	4e-04	0	0.0016	0
s10p6_s10p6_TGCCAAAGTCAGACTT-1	s10p6_TGCCAAAGTCAGACTT-1	wd3	p6	S7	1	SMC	EC	Media	0	0	1	0	0	0	0	0	0
s10p6_s10p6_TGCCAATGGGTACTCT-1	s10p6_TGCCAATGGGTACTCT-1	wd3	p6	S7	0.7273	SMC	Fb	Media	0	0.2601	0.7273	0.0126	0	0	0	0	0
s10p6_s10p6_TGCCAGTACGTGGAGA-1	s10p6_TGCCAGTACGTGGAGA-1	wd3	p6	S7	0.7436	Fb	SMC	Media	0	0.7436	0.1644	0.092	0	0	0	0	0
s10p6_s10p6_TGCCCGTACCGTTAAA-1	s10p6_TGCCCGTACCGTTAAA-1	wd3	p6	S7	1	Fb	EC	Media	0	1	0	0	0	0	0	0	0
s10p6_s10p6_TGCCGTGGATCGTCCT-1	s10p6_TGCCGTGGATCGTCCT-1	wd3	p6	S7	1	SMC	EC	Intima	0	0	1	0	0	0	0	0	0
s10p6_s10p6_TGCCTAATTGAAGATT-1	s10p6_TGCCTAATTGAAGATT-1	wd3	p6	S7	0.9603	Plasma	SMC	Media	0.0023	0.0012	0.0359	4e-04	0	0	0	0.9603	0
s10p6_s10p6_TGCCTTGGCCAGGCAA-1	s10p6_TGCCTTGGCCAGGCAA-1	wd3	p6	S7	1	SMC	EC	Media	0	0	1	0	0	0	0	0	0
s10p6_s10p6_TGCGAATATGGGATTT-1	s10p6_TGCGAATATGGGATTT-1	wd3	p6	S7	0.9999	SMC	Fb	Media	0	1e-04	0.9999	0	0	0	0	0	0
s10p6_s10p6_TGCGACACCCTAGTGC-1	s10p6_TGCGACACCCTAGTGC-1	wd3	p6	S7	0.4003	SMC	MSC	Media	0.0096	0.2388	0.4003	0.3344	0.0169	0	0	0	0
s10p6_s10p6_TGCGAGAATATTACCC-1	s10p6_TGCGAGAATATTACCC-1	wd3	p6	S7	0.9492	Mp	Plasma	Media	0.0126	1e-04	0.0073	0.0083	0.9492	0	0	0.0225	0
s10p6_s10p6_TGCGCAAAGCATTTGG-1	s10p6_TGCGCAAAGCATTTGG-1	wd3	p6	S7	0.9752	EC	Fb	Adventitia	0.9752	0.0148	0	0	0.01	0	0	1e-04	0
s10p6_s10p6_TGCGCGATTAACGGAG-1	s10p6_TGCGCGATTAACGGAG-1	wd3	p6	S7	0.9974	EC	SMC	Adventitia	0.9974	0	0.0018	7e-04	1e-04	0	0	0	0
s10p6_s10p6_TGCGTAAGAACCTGAT-1	s10p6_TGCGTAAGAACCTGAT-1	wd3	p6	S7	0.5839	Fb	Mp	Media	0.0277	0.5839	0.0032	8e-04	0.2407	0.141	0	0.0027	0
s10p6_s10p6_TGCGTTTGTTGACACT-1	s10p6_TGCGTTTGTTGACACT-1	wd3	p6	S7	0.9309	SMC	Fb	Media	0	0.0691	0.9309	0	0	0	0	0	0
s10p6_s10p6_TGCTAAGTGTCTATTT-1	s10p6_TGCTAAGTGTCTATTT-1	wd3	p6	S7	0.9611	SMC	Fb	Media	0	0.0389	0.9611	0	0	0	0	0	0
s10p6_s10p6_TGCTCCACAGTTCTTA-1	s10p6_TGCTCCACAGTTCTTA-1	wd3	p6	S7	0.9998	Plasma	Fb	Media	0	2e-04	0	0	0	0	0	0.9998	0
s10p6_s10p6_TGCTCGGCGAAACCCA-1	s10p6_TGCTCGGCGAAACCCA-1	wd3	p6	S7	0.9488	Fb	Mp	Intima	0.0029	0.9488	9e-04	0.007	0.0333	0	0	2e-04	0.0069
s10p6_s10p6_TGCTGGTTGGACAATT-1	s10p6_TGCTGGTTGGACAATT-1	wd3	p6	S7	0.6523	Mp	Plasma	Adventitia	0.0098	0.025	0	7e-04	0.6523	0	0.0039	0.3083	0
s10p6_s10p6_TGCTGTTGAAGAACTC-1	s10p6_TGCTGTTGAAGAACTC-1	wd3	p6	S7	0.5743	Fb	SMC	Adventitia	0.0772	0.5743	0.3313	0.0073	0.0014	2e-04	0	0.0018	0.0065
s10p6_s10p6_TGGAAGAAGGGAACGT-1	s10p6_TGGAAGAAGGGAACGT-1	wd3	p6	S7	0.9999	Mp	MSC	Media	0	0	0	1e-04	0.9999	0	0	0	0
s10p6_s10p6_TGGAATTAGACGCTTT-1	s10p6_TGGAATTAGACGCTTT-1	wd3	p6	S7	0.9998	Plasma	Mp	Adventitia	0	0	0	0	2e-04	0	0	0.9998	0
s10p6_s10p6_TGGACTGTTCGCTCAA-1	s10p6_TGGACTGTTCGCTCAA-1	wd3	p6	S7	0.7379	SMC	MSC	Adventitia	0.0024	0.05	0.7379	0.2067	0.0028	0	0	3e-04	0
s10p6_s10p6_TGGAGTGATGCGATGA-1	s10p6_TGGAGTGATGCGATGA-1	wd3	p6	S7	0.728	Fb	Mp	Adventitia	0	0.728	0	0.0873	0.1847	0	0	0	0
s10p6_s10p6_TGGCAAACTAAATTAC-1	s10p6_TGGCAAACTAAATTAC-1	wd3	p6	S7	0.7545	SMC	Fb	Media	0.0121	0.2327	0.7545	1e-04	4e-04	0	0	2e-04	0
s10p6_s10p6_TGGCAATGGGACGGCG-1	s10p6_TGGCAATGGGACGGCG-1	wd3	p6	S7	0.9988	Plasma	Fb	Media	0	0.0012	0	0	0	0	0	0.9988	0
s10p6_s10p6_TGGCAGATTACGATCA-1	s10p6_TGGCAGATTACGATCA-1	wd3	p6	S7	0.4368	SMC	MSC	Media	0.0165	0.1752	0.4368	0.1964	0.1675	0.0075	0	1e-04	0
s10p6_s10p6_TGGCAGCAGTAATAGT-1	s10p6_TGGCAGCAGTAATAGT-1	wd3	p6	S7	1	Fb	EC	Media	0	1	0	0	0	0	0	0	0
s10p6_s10p6_TGGCCAAACTGAAGTA-1	s10p6_TGGCCAAACTGAAGTA-1	wd3	p6	S7	0.8049	EC	SMC	Adventitia	0.8049	0.043	0.1521	0	0	0	0	0	0
s10p6_s10p6_TGGCCAATTTGGTACT-1	s10p6_TGGCCAATTTGGTACT-1	wd3	p6	S7	0.416	Mp	SMC	Intima	0	0.2491	0.301	0	0.416	0.0338	0	0	0
s10p6_s10p6_TGGCCGTATATTGACC-1	s10p6_TGGCCGTATATTGACC-1	wd3	p6	S7	0.5506	Plasma	Fb	Adventitia	1e-04	0.4416	0	0.0029	3e-04	0	0	0.5506	0.0045
s10p6_s10p6_TGGCGACTGCTCCAAA-1	s10p6_TGGCGACTGCTCCAAA-1	wd3	p6	S7	1	Fb	EC	Intima	0	1	0	0	0	0	0	0	0
s10p6_s10p6_TGGCGATCAAGTTATG-1	s10p6_TGGCGATCAAGTTATG-1	wd3	p6	S7	0.8377	EC	SMC	Media	0.8377	0	0.1517	0.0013	0	0	0	0.0092	0
s10p6_s10p6_TGGCTATGTGACATAC-1	s10p6_TGGCTATGTGACATAC-1	wd3	p6	S7	0.9028	Mp	SMC	Intima	9e-04	0	0.0869	5e-04	0.9028	0	0	1e-04	0.0088
s10p6_s10p6_TGGCTCTTGTCGCGTA-1	s10p6_TGGCTCTTGTCGCGTA-1	wd3	p6	S7	0.6969	Fb	SMC	Media	0	0.6969	0.3031	0	0	0	0	0	0
s10p6_s10p6_TGGGAAATGCCTTTCC-1	s10p6_TGGGAAATGCCTTTCC-1	wd3	p6	S7	0.9999	Plasma	EC	Adventitia	1e-04	0	0	0	0	0	0	0.9999	0
s10p6_s10p6_TGGGCAATAGTTGGGT-1	s10p6_TGGGCAATAGTTGGGT-1	wd3	p6	S7	0.6968	SMC	Fb	Media	0.0248	0.2715	0.6968	1e-04	0.0032	0	3e-04	0.0033	0
s10p6_s10p6_TGGGCCCATACTAATT-1	s10p6_TGGGCCCATACTAATT-1	wd3	p6	S7	0.843	SMC	Fb	Media	0	0.1331	0.843	0	0.0234	1e-04	0	4e-04	0
s10p6_s10p6_TGGTAAGCAGGATTGA-1	s10p6_TGGTAAGCAGGATTGA-1	wd3	p6	S7	0.2402	SMC	EC	Media	0.2393	0.1694	0.2402	0.1786	0.1726	0	0	0	0
s10p6_s10p6_TGGTAGAATATATGGG-1	s10p6_TGGTAGAATATATGGG-1	wd3	p6	S7	0.5854	Fb	SMC	Media	0	0.5854	0.4146	0	0	0	0	0	0
s10p6_s10p6_TGGTCCCACGCTACGG-1	s10p6_TGGTCCCACGCTACGG-1	wd3	p6	S7	0.4428	SMC	MSC	Media	0.0076	0.1318	0.4428	0.4177	0	0	0	0	0
s10p6_s10p6_TGGTCTGTTGGGCGTA-1	s10p6_TGGTCTGTTGGGCGTA-1	wd3	p6	S7	1	Plasma	EC	Media	0	0	0	0	0	0	0	1	0
s10p6_s10p6_TGGTGATCGTATTTGT-1	s10p6_TGGTGATCGTATTTGT-1	wd3	p6	S7	0.6628	EC	Fb	Adventitia	0.6628	0.3289	0	8e-04	0.0051	7e-04	0	0.0012	5e-04
s10p6_s10p6_TGGTTCAACGGGTAAT-1	s10p6_TGGTTCAACGGGTAAT-1	wd3	p6	S7	0.5926	Fb	SMC	Media	0	0.5926	0.4021	0.0053	0	0	0	0	0
s10p6_s10p6_TGGTTCGTAGCAAAGG-1	s10p6_TGGTTCGTAGCAAAGG-1	wd3	p6	S7	0.9994	Mp	SMC	Adventitia	0	0	6e-04	0	0.9994	0	0	0	0
s10p6_s10p6_TGTAATGACCACAATA-1	s10p6_TGTAATGACCACAATA-1	wd3	p6	S7	1	Fb	EC	Media	0	1	0	0	0	0	0	0	0
s10p6_s10p6_TGTACCTACACGAGGG-1	s10p6_TGTACCTACACGAGGG-1	wd3	p6	S7	0.6856	SMC	NK	Media	0.0775	0.0594	0.6856	0.0029	0	0.0469	0.1275	1e-04	0
s10p6_s10p6_TGTACGAACAAATCCG-1	s10p6_TGTACGAACAAATCCG-1	wd3	p6	S7	0.9988	Fb	Mp	Media	2e-04	0.9988	0	0	8e-04	0	0	1e-04	0
s10p6_s10p6_TGTAGGAGAAATTTCC-1	s10p6_TGTAGGAGAAATTTCC-1	wd3	p6	S7	1	Mp	EC	Adventitia	0	0	0	0	1	0	0	0	0
s10p6_s10p6_TGTAGTGATCTATAAT-1	s10p6_TGTAGTGATCTATAAT-1	wd3	p6	S7	0.6728	Fb	SMC	Media	0	0.6728	0.3272	0	0	0	0	0	0
s10p6_s10p6_TGTATAACAGATCCTG-1	s10p6_TGTATAACAGATCCTG-1	wd3	p6	S7	1	Fb	EC	Adventitia	0	1	0	0	0	0	0	0	0
s10p6_s10p6_TGTATGGCGCAGACAG-1	s10p6_TGTATGGCGCAGACAG-1	wd3	p6	S7	0.5102	Mp	Fb	Media	0.1499	0.305	5e-04	0.0092	0.5102	0	0	0.0244	8e-04
s10p6_s10p6_TGTCCGTGGCGCCTTT-1	s10p6_TGTCCGTGGCGCCTTT-1	wd3	p6	S7	0.9999	Fb	EC	Adventitia	1e-04	0.9999	0	0	0	0	0	0	0
s10p6_s10p6_TGTCCTAAGTCACCGC-1	s10p6_TGTCCTAAGTCACCGC-1	wd3	p6	S7	0.8245	Fb	SMC	Media	0	0.8245	0.1755	0	0	0	0	0	0
s10p6_s10p6_TGTGAGACTAGCCCAA-1	s10p6_TGTGAGACTAGCCCAA-1	wd3	p6	S7	1	Fb	EC	Intima	0	1	0	0	0	0	0	0	0
s10p6_s10p6_TGTGCCGGTGCCGGAA-1	s10p6_TGTGCCGGTGCCGGAA-1	wd3	p6	S7	0.9725	Plasma	Fb	Media	0	0.0142	0.0104	0	2e-04	0.0023	3e-04	0.9725	0
s10p6_s10p6_TGTGCTTTACGTAAGA-1	s10p6_TGTGCTTTACGTAAGA-1	wd3	p6	S7	0.9894	Mp	Fb	Media	0	0.0106	0	0	0.9894	0	0	0	0
s10p6_s10p6_TGTGGCAAAGCGTATG-1	s10p6_TGTGGCAAAGCGTATG-1	wd3	p6	S7	0.8639	MSC	EC	Adventitia	0.1015	0.0264	0.0024	0.8639	0.0058	0	0	0	0
s10p6_s10p6_TGTGTCGCGAGTTGCA-1	s10p6_TGTGTCGCGAGTTGCA-1	wd3	p6	S7	0.9998	Mp	Fb	Adventitia	0	1e-04	0	0	0.9998	1e-04	0	0	0
s10p6_s10p6_TGTGTTCGTATCCAAG-1	s10p6_TGTGTTCGTATCCAAG-1	wd3	p6	S7	0.9089	Mp	EC	Adventitia	0.0615	0.0295	0	0	0.9089	0	0	0	0
s10p6_s10p6_TGTTATTGTATGTGGC-1	s10p6_TGTTATTGTATGTGGC-1	wd3	p6	S7	0.9748	Plasma	SMC	Media	4e-04	1e-04	0.0244	3e-04	0	0	0	0.9748	0
s10p6_s10p6_TGTTCATAAATGTGCT-1	s10p6_TGTTCATAAATGTGCT-1	wd3	p6	S7	0.9811	Plasma	Fb	Adventitia	0.0077	0.0109	0	1e-04	2e-04	0	0	0.9811	0
s10p6_s10p6_TGTTCCGCTTCCATGA-1	s10p6_TGTTCCGCTTCCATGA-1	wd3	p6	S7	1	Fb	EC	Media	0	1	0	0	0	0	0	0	0
s10p6_s10p6_TGTTCGTATTGCGGTG-1	s10p6_TGTTCGTATTGCGGTG-1	wd3	p6	S7	0.9955	EC	SMC	Media	0.9955	0	0.0045	0	0	0	0	0	0
s10p6_s10p6_TGTTCTTCCATTGACT-1	s10p6_TGTTCTTCCATTGACT-1	wd3	p6	S7	0.5689	MSC	SMC	Adventitia	0.0889	0.0047	0.3146	0.5689	0.0228	0	0	0	0
s10p6_s10p6_TGTTGTCAAGAAGTCT-1	s10p6_TGTTGTCAAGAAGTCT-1	wd3	p6	S7	1	MSC	EC	Adventitia	0	0	0	1	0	0	0	0	0
s10p6_s10p6_TTAAACCTGGTTCCTT-1	s10p6_TTAAACCTGGTTCCTT-1	wd3	p6	S7	0.9994	Plasma	Fb	Adventitia	0	3e-04	0	0	1e-04	2e-04	0	0.9994	1e-04
s10p6_s10p6_TTAAACTCGAATTCAT-1	s10p6_TTAAACTCGAATTCAT-1	wd3	p6	S7	0.9757	Plasma	Bcell	Adventitia	3e-04	0	5e-04	0	0	0.0235	0	0.9757	0
s10p6_s10p6_TTAACACCTCGAACAT-1	s10p6_TTAACACCTCGAACAT-1	wd3	p6	S7	1	Fb	EC	Adventitia	0	1	0	0	0	0	0	0	0
s10p6_s10p6_TTAACTCACGCGTGGA-1	s10p6_TTAACTCACGCGTGGA-1	wd3	p6	S7	0.8693	EC	Plasma	Adventitia	0.8693	0.0031	0	0	0	0	0	0.1275	1e-04
s10p6_s10p6_TTAACTTCAGGTAGGA-1	s10p6_TTAACTTCAGGTAGGA-1	wd3	p6	S7	0.6338	SMC	Fb	Media	0	0.3662	0.6338	0	0	0	0	0	0
s10p6_s10p6_TTAAGATAGGATTGAC-1	s10p6_TTAAGATAGGATTGAC-1	wd3	p6	S7	0.5624	SMC	Fb	Adventitia	6e-04	0.437	0.5624	0	0	0	0	0	0
s10p6_s10p6_TTAAGCGCCTGACCCA-1	s10p6_TTAAGCGCCTGACCCA-1	wd3	p6	S7	0.8695	Fb	Plasma	Adventitia	1e-04	0.8695	0.0066	0.0118	0	0	0	0.112	0
s10p6_s10p6_TTAATGTAGACCAGGT-1	s10p6_TTAATGTAGACCAGGT-1	wd3	p6	S7	1	Fb	EC	Adventitia	0	1	0	0	0	0	0	0	0
s10p6_s10p6_TTACAACTACGCATCC-1	s10p6_TTACAACTACGCATCC-1	wd3	p6	S7	1	Fb	EC	Adventitia	0	1	0	0	0	0	0	0	0
s10p6_s10p6_TTACATCGTGGCCTGG-1	s10p6_TTACATCGTGGCCTGG-1	wd3	p6	S7	0.9833	Mp	Bcell	Adventitia	0	0	0	3e-04	0.9833	0.0164	0	0	0
s10p6_s10p6_TTACATGCCACAACTA-1	s10p6_TTACATGCCACAACTA-1	wd3	p6	S7	0.7842	Fb	SMC	Adventitia	0	0.7842	0.2158	0	0	0	0	0	0
s10p6_s10p6_TTACCATTGATTACCC-1	s10p6_TTACCATTGATTACCC-1	wd3	p6	S7	0.8581	Mp	Fb	Media	0.0059	0.1325	0.0023	2e-04	0.8581	0	0	9e-04	0
s10p6_s10p6_TTACCCTAACAGTCCT-1	s10p6_TTACCCTAACAGTCCT-1	wd3	p6	S7	1	Fb	EC	Adventitia	0	1	0	0	0	0	0	0	0
s10p6_s10p6_TTACGGATGGTTCGAG-1	s10p6_TTACGGATGGTTCGAG-1	wd3	p6	S7	0.9498	Mp	MSC	Adventitia	0	0.0127	0	0.0375	0.9498	0	0	0	0
s10p6_s10p6_TTACTAAAGGACTTTA-1	s10p6_TTACTAAAGGACTTTA-1	wd3	p6	S7	0.9964	Fb	Mp	Media	2e-04	0.9964	0	0	0.0033	0	0	0	0
s10p6_s10p6_TTACTATCGGCTTCTC-1	s10p6_TTACTATCGGCTTCTC-1	wd3	p6	S7	0.9993	Fb	SMC	Media	0	0.9993	7e-04	0	0	0	0	0	0
s10p6_s10p6_TTACTCCGGCCGGGAA-1	s10p6_TTACTCCGGCCGGGAA-1	wd3	p6	S7	0.9474	Plasma	Bcell	Adventitia	0.0185	0.001	0	0	0	0.0283	0	0.9474	0.0048
s10p6_s10p6_TTACTCTGGTACGTAC-1	s10p6_TTACTCTGGTACGTAC-1	wd3	p6	S7	0.9425	Fb	Tcell	Media	0	0.9425	0.0024	0.0023	0.0118	0	0	8e-04	0.0401
s10p6_s10p6_TTACTGGGATATTTCA-1	s10p6_TTACTGGGATATTTCA-1	wd3	p6	S7	0.9993	Fb	Mp	Media	0	0.9993	0	0	7e-04	0	0	0	0
s10p6_s10p6_TTAGAAGAACATGACT-1	s10p6_TTAGAAGAACATGACT-1	wd3	p6	S7	0.5631	SMC	Fb	Media	0.0575	0.37	0.5631	0	0.0095	0	0	0	0
s10p6_s10p6_TTAGACGAGTCACCTC-1	s10p6_TTAGACGAGTCACCTC-1	wd3	p6	S7	0.9993	Plasma	Bcell	Media	1e-04	0	0	0	0	6e-04	0	0.9993	0
s10p6_s10p6_TTAGAGTTTAGAAGGA-1	s10p6_TTAGAGTTTAGAAGGA-1	wd3	p6	S7	0.4695	Fb	SMC	Media	0	0.4695	0.3442	0.0424	0.1439	0	0	0	0
s10p6_s10p6_TTAGCTCTGTAATCCG-1	s10p6_TTAGCTCTGTAATCCG-1	wd3	p6	S7	1	SMC	EC	Adventitia	0	0	1	0	0	0	0	0	0
s10p6_s10p6_TTAGCTGATTTGCCGT-1	s10p6_TTAGCTGATTTGCCGT-1	wd3	p6	S7	0.9986	EC	SMC	Adventitia	0.9986	0	0.0013	0	0	0	0	1e-04	0
s10p6_s10p6_TTAGTAAACCTGCTCT-1	s10p6_TTAGTAAACCTGCTCT-1	wd3	p6	S7	0.6071	Fb	SMC	Intima	0	0.6071	0.3929	0	0	0	0	0	0
s10p6_s10p6_TTAGTAGGGCGGCGGG-1	s10p6_TTAGTAGGGCGGCGGG-1	wd3	p6	S7	1	Plasma	EC	Media	0	0	0	0	0	0	0	1	0
s10p6_s10p6_TTAGTTATTCGTGGCA-1	s10p6_TTAGTTATTCGTGGCA-1	wd3	p6	S7	0.9062	Fb	SMC	Media	2e-04	0.9062	0.0923	0.0012	0	0	0	0	0
s10p6_s10p6_TTATAGGTAATTGTCT-1	s10p6_TTATAGGTAATTGTCT-1	wd3	p6	S7	1	Fb	EC	Intima	0	1	0	0	0	0	0	0	0
s10p6_s10p6_TTATATACGCTGTCAC-1	s10p6_TTATATACGCTGTCAC-1	wd3	p6	S7	0.6091	SMC	MSC	Adventitia	0	0.0154	0.6091	0.3755	0	0	0	0	0
s10p6_s10p6_TTATATTTGGCAATCC-1	s10p6_TTATATTTGGCAATCC-1	wd3	p6	S7	0.9941	Fb	MSC	Adventitia	7e-04	0.9941	7e-04	0.0032	0.0013	0	0	0	0
s10p6_s10p6_TTATCCGGGATCTATA-1	s10p6_TTATCCGGGATCTATA-1	wd3	p6	S7	0.9487	SMC	Fb	Media	6e-04	0.0506	0.9487	0	0	0	0	0	0
s10p6_s10p6_TTATCGCCTGCGAAGC-1	s10p6_TTATCGCCTGCGAAGC-1	wd3	p6	S7	0.9944	Fb	MSC	Adventitia	3e-04	0.9944	0	0.0049	0	0	0	0	4e-04
s10p6_s10p6_TTATCTGACATTAGGA-1	s10p6_TTATCTGACATTAGGA-1	wd3	p6	S7	0.9972	SMC	EC	Intima	0.0017	8e-04	0.9972	0	0	0	0	3e-04	0
s10p6_s10p6_TTATCTGTATCATAAC-1	s10p6_TTATCTGTATCATAAC-1	wd3	p6	S7	0.6574	SMC	MSC	Adventitia	0.0113	0.0752	0.6574	0.2045	0.0454	0	0.005	0.0013	0
s10p6_s10p6_TTATGAATGAAAGGGA-1	s10p6_TTATGAATGAAAGGGA-1	wd3	p6	S7	0.6145	SMC	Fb	Media	0	0.3854	0.6145	1e-04	0	0	0	0	0
s10p6_s10p6_TTATGACAAACTGGAT-1	s10p6_TTATGACAAACTGGAT-1	wd3	p6	S7	0.9986	Fb	EC	Adventitia	6e-04	0.9986	0	2e-04	0	0	0	6e-04	0
s10p6_s10p6_TTATGATCTTAACGAA-1	s10p6_TTATGATCTTAACGAA-1	wd3	p6	S7	0.9984	Fb	SMC	Adventitia	0	0.9984	0.0016	0	0	0	0	0	0
s10p6_s10p6_TTATGTTTGCGATAGA-1	s10p6_TTATGTTTGCGATAGA-1	wd3	p6	S7	0.9952	EC	MSC	Adventitia	0.9952	0.0016	0	0.0031	0	0	0	1e-04	0
s10p6_s10p6_TTATTAGAGCGTGTTC-1	s10p6_TTATTAGAGCGTGTTC-1	wd3	p6	S7	1	Fb	EC	Media	0	1	0	0	0	0	0	0	0
s10p6_s10p6_TTCAAAGTCTCTAGCC-1	s10p6_TTCAAAGTCTCTAGCC-1	wd3	p6	S7	0.9999	Mp	EC	Adventitia	1e-04	0	0	0	0.9999	0	0	0	0
s10p6_s10p6_TTCAACGACCCGACCG-1	s10p6_TTCAACGACCCGACCG-1	wd3	p6	S7	1	EC	Fb	Adventitia	1	0	0	0	0	0	0	0	0
s10p6_s10p6_TTCAATACTCTGAATC-1	s10p6_TTCAATACTCTGAATC-1	wd3	p6	S7	0.9993	Mp	EC	Adventitia	4e-04	0	0	1e-04	0.9993	0	0	0	2e-04
s10p6_s10p6_TTCACGAAAGGATCAC-1	s10p6_TTCACGAAAGGATCAC-1	wd3	p6	S7	1	Plasma	EC	Media	0	0	0	0	0	0	0	1	0
s10p6_s10p6_TTCACTCGAGCACCTA-1	s10p6_TTCACTCGAGCACCTA-1	wd3	p6	S7	1	Fb	EC	Media	0	1	0	0	0	0	0	0	0
s10p6_s10p6_TTCAGCCCTGGTCCAC-1	s10p6_TTCAGCCCTGGTCCAC-1	wd3	p6	S7	0.6271	Fb	SMC	Media	0	0.6271	0.3729	0	0	0	0	0	0
s10p6_s10p6_TTCAGCTGGCGTGCCC-1	s10p6_TTCAGCTGGCGTGCCC-1	wd3	p6	S7	0.9956	SMC	MSC	Media	0	8e-04	0.9956	0.0036	0	0	0	0	0
s10p6_s10p6_TTCAGGCGTCAAAGCC-1	s10p6_TTCAGGCGTCAAAGCC-1	wd3	p6	S7	0.9995	SMC	Tcell	Media	0	0	0.9995	0	0	0	0	2e-04	3e-04
s10p6_s10p6_TTCCAATCTGGCTATC-1	s10p6_TTCCAATCTGGCTATC-1	wd3	p6	S7	0.9879	SMC	Mp	Media	0.0028	7e-04	0.9879	0.003	0.0048	0	0	9e-04	0
s10p6_s10p6_TTCCACACAGATTTGA-1	s10p6_TTCCACACAGATTTGA-1	wd3	p6	S7	0.9999	Fb	SMC	Media	0	0.9999	1e-04	0	0	0	0	0	0
s10p6_s10p6_TTCCATCGACAGCGTG-1	s10p6_TTCCATCGACAGCGTG-1	wd3	p6	S7	0.8216	Fb	SMC	Intima	0.0012	0.8216	0.1772	0	0	0	0	0	0
s10p6_s10p6_TTCCCGGCGCCAATAG-1	s10p6_TTCCCGGCGCCAATAG-1	wd3	p6	S7	0.9998	Fb	EC	Intima	2e-04	0.9998	0	0	0	0	0	0	0
s10p6_s10p6_TTCCGCGTGAGGCGAT-1	s10p6_TTCCGCGTGAGGCGAT-1	wd3	p6	S7	0.973	Fb	SMC	Media	0	0.973	0.027	0	0	0	0	0	0
s10p6_s10p6_TTCCGGCCTTGAGGCT-1	s10p6_TTCCGGCCTTGAGGCT-1	wd3	p6	S7	1	SMC	EC	Intima	0	0	1	0	0	0	0	0	0
s10p6_s10p6_TTCCGGTTACCCACTT-1	s10p6_TTCCGGTTACCCACTT-1	wd3	p6	S7	0.7221	SMC	Fb	Media	0	0.2779	0.7221	0	0	0	0	0	0
s10p6_s10p6_TTCCTCGAGGGTGTCT-1	s10p6_TTCCTCGAGGGTGTCT-1	wd3	p6	S7	0.9961	MSC	EC	Adventitia	0.0022	0	0	0.9961	0	0	0.0017	0	0
s10p6_s10p6_TTCCTCGGACTAACCA-1	s10p6_TTCCTCGGACTAACCA-1	wd3	p6	S7	0.94	Fb	Mp	Media	0	0.94	0	0	0.0573	0	0	0.0027	0
s10p6_s10p6_TTCCTCTGCCCGAATA-1	s10p6_TTCCTCTGCCCGAATA-1	wd3	p6	S7	0.9992	Mp	MSC	Media	0	2e-04	0	6e-04	0.9992	0	0	0	0
s10p6_s10p6_TTCGACAGAGCCCGTG-1	s10p6_TTCGACAGAGCCCGTG-1	wd3	p6	S7	0.9904	MSC	Fb	Media	0	0.0066	7e-04	0.9904	0.0023	0	0	0	0
s10p6_s10p6_TTCGACGGGAAGGGCG-1	s10p6_TTCGACGGGAAGGGCG-1	wd3	p6	S7	1	Fb	EC	Adventitia	0	1	0	0	0	0	0	0	0
s10p6_s10p6_TTCGCACTCGCGTGCT-1	s10p6_TTCGCACTCGCGTGCT-1	wd3	p6	S7	0.9973	Plasma	Fb	Adventitia	0	0.0025	0	0	0	1e-04	0	0.9973	0
s10p6_s10p6_TTCGGGACTAATCGCG-1	s10p6_TTCGGGACTAATCGCG-1	wd3	p6	S7	0.9895	Fb	MSC	Adventitia	0	0.9895	1e-04	0.0105	0	0	0	0	0
s10p6_s10p6_TTCGTACTCCAGAACG-1	s10p6_TTCGTACTCCAGAACG-1	wd3	p6	S7	0.9999	Plasma	Fb	Adventitia	0	1e-04	0	0	0	0	0	0.9999	0
s10p6_s10p6_TTCTAACCGAAGCTTA-1	s10p6_TTCTAACCGAAGCTTA-1	wd3	p6	S7	1	Mp	EC	Adventitia	0	0	0	0	1	0	0	0	0
s10p6_s10p6_TTCTACTTGCGAGGGC-1	s10p6_TTCTACTTGCGAGGGC-1	wd3	p6	S7	1	Mp	EC	Adventitia	0	0	0	0	1	0	0	0	0
s10p6_s10p6_TTCTAGGCCAATTGTG-1	s10p6_TTCTAGGCCAATTGTG-1	wd3	p6	S7	0.9986	Plasma	Mp	Adventitia	0	0	0	0	0.0014	0	0	0.9986	0
s10p6_s10p6_TTCTGACCGGGCTCAA-1	s10p6_TTCTGACCGGGCTCAA-1	wd3	p6	S7	0.7999	Fb	SMC	Media	4e-04	0.7999	0.1951	0.0012	0.0033	0	0	2e-04	0
s10p6_s10p6_TTCTGCCGCGCCTAGA-1	s10p6_TTCTGCCGCGCCTAGA-1	wd3	p6	S7	0.999	Plasma	Bcell	Media	0	0	0	0	0	0.001	0	0.999	0
s10p6_s10p6_TTCTGCGAGCGCCCTT-1	s10p6_TTCTGCGAGCGCCCTT-1	wd3	p6	S7	0.981	Fb	SMC	Media	0	0.981	0.019	0	0	0	0	0	0
s10p6_s10p6_TTCTGCGGGTTAGCGG-1	s10p6_TTCTGCGGGTTAGCGG-1	wd3	p6	S7	0.6384	SMC	Fb	Media	0.0612	0.1485	0.6384	0.0296	0.1223	0	0	1e-04	0
s10p6_s10p6_TTCTTATCCGCTGGGT-1	s10p6_TTCTTATCCGCTGGGT-1	wd3	p6	S7	0.5221	Mp	Fb	Media	0.0257	0.4515	0	0	0.5221	0	0	7e-04	0
s10p6_s10p6_TTCTTGAGCCGCGCTA-1	s10p6_TTCTTGAGCCGCGCTA-1	wd3	p6	S7	0.9586	Tcell	SMC	Media	0.0083	0	0.0255	0	0.0061	0	0	0.0015	0.9586
s10p6_s10p6_TTCTTGCTAGCATCTC-1	s10p6_TTCTTGCTAGCATCTC-1	wd3	p6	S7	0.9978	Fb	EC	Adventitia	0.0014	0.9978	0	1e-04	6e-04	0	0	1e-04	0
s10p6_s10p6_TTCTTGGACGATCTGC-1	s10p6_TTCTTGGACGATCTGC-1	wd3	p6	S7	0.9232	Plasma	Fb	Intima	0.0049	0.0637	9e-04	7e-04	0.0067	0	0	0.9232	0
s10p6_s10p6_TTCTTGTAACCTAATG-1	s10p6_TTCTTGTAACCTAATG-1	wd3	p6	S7	0.983	Plasma	SMC	Adventitia	6e-04	5e-04	0.0153	1e-04	5e-04	0	0	0.983	0
s10p6_s10p6_TTGAACGACGTGCTGA-1	s10p6_TTGAACGACGTGCTGA-1	wd3	p6	S7	0.5634	SMC	Fb	Media	0	0.4366	0.5634	0	0	0	0	0	0
s10p6_s10p6_TTGAAGAATTCCCAGG-1	s10p6_TTGAAGAATTCCCAGG-1	wd3	p6	S7	0.992	Fb	Bcell	Adventitia	0.0012	0.992	3e-04	0.0018	0	0.0046	0	2e-04	0
s10p6_s10p6_TTGAATATGGACTTTC-1	s10p6_TTGAATATGGACTTTC-1	wd3	p6	S7	0.9999	Fb	Mp	Adventitia	0	0.9999	0	0	1e-04	0	0	0	0
s10p6_s10p6_TTGAATCGTTGTATAA-1	s10p6_TTGAATCGTTGTATAA-1	wd3	p6	S7	0.7632	Fb	SMC	Intima	0	0.7632	0.2368	0	0	0	0	0	0
s10p6_s10p6_TTGAATTCACGTGAGG-1	s10p6_TTGAATTCACGTGAGG-1	wd3	p6	S7	0.9803	Fb	EC	Adventitia	0.0188	0.9803	0	0	0.001	0	0	0	0
s10p6_s10p6_TTGACAGGAGCTCCCG-1	s10p6_TTGACAGGAGCTCCCG-1	wd3	p6	S7	1	Fb	EC	Media	0	1	0	0	0	0	0	0	0
s10p6_s10p6_TTGACATGAACGTGGA-1	s10p6_TTGACATGAACGTGGA-1	wd3	p6	S7	0.671	SMC	EC	Media	0.3289	0	0.671	0	0	0	0	1e-04	0
s10p6_s10p6_TTGACCATGTTCTCCG-1	s10p6_TTGACCATGTTCTCCG-1	wd3	p6	S7	1	Mp	EC	Adventitia	0	0	0	0	1	0	0	0	0
s10p6_s10p6_TTGACCGTGTTAATGA-1	s10p6_TTGACCGTGTTAATGA-1	wd3	p6	S7	1	SMC	EC	Media	0	0	1	0	0	0	0	0	0
s10p6_s10p6_TTGACGCTCCATGAGC-1	s10p6_TTGACGCTCCATGAGC-1	wd3	p6	S7	0.6104	Fb	SMC	Adventitia	0	0.6104	0.3891	5e-04	0	0	0	0	0
s10p6_s10p6_TTGACTACCATATGGT-1	s10p6_TTGACTACCATATGGT-1	wd3	p6	S7	0.9992	Fb	MSC	Media	0	0.9992	0	8e-04	0	0	0	0	0
s10p6_s10p6_TTGACTATTGTCCGGC-1	s10p6_TTGACTATTGTCCGGC-1	wd3	p6	S7	0.4983	SMC	Fb	Media	0	0.3726	0.4983	0.0028	0.1263	0	0	0	0
s10p6_s10p6_TTGAGAAGTTTAGCAT-1	s10p6_TTGAGAAGTTTAGCAT-1	wd3	p6	S7	1	SMC	EC	Media	0	0	1	0	0	0	0	0	0
s10p6_s10p6_TTGAGAGTACTGCTAA-1	s10p6_TTGAGAGTACTGCTAA-1	wd3	p6	S7	0.9829	Plasma	MSC	Media	0	0.0015	0	0.0143	0	0	0.0012	0.9829	0
s10p6_s10p6_TTGATCTAACTTTGTC-1	s10p6_TTGATCTAACTTTGTC-1	wd3	p6	S7	0.5061	EC	Plasma	Adventitia	0.5061	5e-04	0	0.0102	0	0	0	0.4833	0
s10p6_s10p6_TTGATTAGCTGTTTCT-1	s10p6_TTGATTAGCTGTTTCT-1	wd3	p6	S7	0.578	SMC	Fb	Media	0	0.422	0.578	0	0	0	0	0	0
s10p6_s10p6_TTGATTATGCAGATGA-1	s10p6_TTGATTATGCAGATGA-1	wd3	p6	S7	1	Fb	EC	Adventitia	0	1	0	0	0	0	0	0	0
s10p6_s10p6_TTGCACAATTCAGAAA-1	s10p6_TTGCACAATTCAGAAA-1	wd3	p6	S7	0.5323	SMC	MSC	Media	0.0048	0.1139	0.5323	0.3235	0.0045	0	0.0209	0	0
s10p6_s10p6_TTGCATGCTGATCACG-1	s10p6_TTGCATGCTGATCACG-1	wd3	p6	S7	0.2745	SMC	Fb	Media	0.0134	0.2389	0.2745	0.0959	0.1715	0.2021	0	0.0037	0
s10p6_s10p6_TTGCCCTGATCACGGG-1	s10p6_TTGCCCTGATCACGGG-1	wd3	p6	S7	0.607	Fb	SMC	Media	0	0.607	0.3929	1e-04	0	0	0	0	0
s10p6_s10p6_TTGCGGCATCAGAAAG-1	s10p6_TTGCGGCATCAGAAAG-1	wd3	p6	S7	0.6975	MSC	Fb	Intima	0.0891	0.0936	0.0482	0.6975	0	0	0	0	0.0716
s10p6_s10p6_TTGCGTAGTTTGAGGA-1	s10p6_TTGCGTAGTTTGAGGA-1	wd3	p6	S7	0.9926	MSC	Mp	Adventitia	1e-04	0	0	0.9926	0.0073	0	0	0	0
s10p6_s10p6_TTGCGTCGGCCAACCG-1	s10p6_TTGCGTCGGCCAACCG-1	wd3	p6	S7	0.6243	SMC	MSC	Media	0	0.0828	0.6243	0.2877	0	0	0	0.0052	0
s10p6_s10p6_TTGCTGATCATGTTCG-1	s10p6_TTGCTGATCATGTTCG-1	wd3	p6	S7	0.6455	SMC	Fb	Adventitia	0	0.3514	0.6455	0.0032	0	0	0	0	0
s10p6_s10p6_TTGCTGCACCTATCCA-1	s10p6_TTGCTGCACCTATCCA-1	wd3	p6	S7	0.9992	Plasma	EC	Adventitia	7e-04	0	0	0	1e-04	0	0	0.9992	0
s10p6_s10p6_TTGGAAGAATACAGTC-1	s10p6_TTGGAAGAATACAGTC-1	wd3	p6	S7	0.5625	Mp	NK	Intima	5e-04	0	0	0	0.5625	0	0.437	0	0
s10p6_s10p6_TTGGACATGTGGCTTA-1	s10p6_TTGGACATGTGGCTTA-1	wd3	p6	S7	0.982	SMC	Fb	Media	0	0.018	0.982	0	0	0	0	0	0
s10p6_s10p6_TTGGACCTATAACAGT-1	s10p6_TTGGACCTATAACAGT-1	wd3	p6	S7	0.4994	Fb	SMC	Media	2e-04	0.4994	0.4705	0.0299	0	0	0	0	0
s10p6_s10p6_TTGGATATCGTCTACG-1	s10p6_TTGGATATCGTCTACG-1	wd3	p6	S7	0.3923	SMC	MSC	Media	0.0597	0	0.3923	0.2394	0.1382	0	0	1e-04	0.1704
s10p6_s10p6_TTGGCTCGCATGAGAC-1	s10p6_TTGGCTCGCATGAGAC-1	wd3	p6	S7	0.33	SMC	Mp	Adventitia	0.1719	0.1009	0.33	0	0.192	0.1133	0	5e-04	0.0914
s10p6_s10p6_TTGGGACACTGCCCGC-1	s10p6_TTGGGACACTGCCCGC-1	wd3	p6	S7	0.573	SMC	MSC	Adventitia	0.0011	0.1178	0.573	0.2707	0.0375	0	0	0	0
s10p6_s10p6_TTGGGCGGCGGTTGCC-1	s10p6_TTGGGCGGCGGTTGCC-1	wd3	p6	S7	0.9992	Fb	SMC	Adventitia	0	0.9992	8e-04	0	0	0	0	0	0
s10p6_s10p6_TTGGTCACACTCGTAA-1	s10p6_TTGGTCACACTCGTAA-1	wd3	p6	S7	1	SMC	EC	Media	0	0	1	0	0	0	0	0	0
s10p6_s10p6_TTGTAAGGACCTAAGT-1	s10p6_TTGTAAGGACCTAAGT-1	wd3	p6	S7	0.7555	SMC	MSC	Media	0	0	0.7555	0.2445	0	0	0	0	0
s10p6_s10p6_TTGTAAGGCCAGTTGG-1	s10p6_TTGTAAGGCCAGTTGG-1	wd3	p6	S7	1	Fb	EC	Adventitia	0	1	0	0	0	0	0	0	0
s10p6_s10p6_TTGTAATCCGTACTCG-1	s10p6_TTGTAATCCGTACTCG-1	wd3	p6	S7	0.8599	SMC	MSC	Adventitia	0.0066	0.0039	0.8599	0.1182	0.0113	1e-04	0	1e-04	0
s10p6_s10p6_TTGTCGTTCAGTTACC-1	s10p6_TTGTCGTTCAGTTACC-1	wd3	p6	S7	0.9663	Fb	MSC	Adventitia	0	0.9663	0	0.0336	1e-04	0	0	0	0
s10p6_s10p6_TTGTGAACCTAATCCG-1	s10p6_TTGTGAACCTAATCCG-1	wd3	p6	S7	0.9999	Fb	Plasma	Media	0	0.9999	0	0	0	0	0	1e-04	0
s10p6_s10p6_TTGTGAGGCATGACGC-1	s10p6_TTGTGAGGCATGACGC-1	wd3	p6	S7	0.9941	SMC	Bcell	Media	8e-04	0.0014	0.9941	0	0	0.0034	0	4e-04	0
s10p6_s10p6_TTGTGCAGCCACGTCA-1	s10p6_TTGTGCAGCCACGTCA-1	wd3	p6	S7	0.9984	SMC	Fb	Intima	0	0.0016	0.9984	0	0	0	0	0	0
s10p6_s10p6_TTGTGGTAGGAGGGAT-1	s10p6_TTGTGGTAGGAGGGAT-1	wd3	p6	S7	0.9491	SMC	MSC	Intima	0.0018	0.001	0.9491	0.045	0.0027	0	0	4e-04	0
s10p6_s10p6_TTGTGGTGGTACTAAG-1	s10p6_TTGTGGTGGTACTAAG-1	wd3	p6	S7	1	EC	Fb	Intima	1	0	0	0	0	0	0	0	0
s10p6_s10p6_TTGTGTATGCCACCAA-1	s10p6_TTGTGTATGCCACCAA-1	wd3	p6	S7	0.9869	Plasma	Bcell	Media	0.001	1e-04	4e-04	0.0014	0	0.0063	9e-04	0.9869	0.003
s10p6_s10p6_TTGTGTTTCCCGAAAG-1	s10p6_TTGTGTTTCCCGAAAG-1	wd3	p6	S7	0.9003	Fb	SMC	Media	0	0.9003	0.0844	0.0153	0	0	0	0	0
s10p6_s10p6_TTGTTAGCAAATTCGA-1	s10p6_TTGTTAGCAAATTCGA-1	wd3	p6	S7	0.9053	Fb	EC	Adventitia	0.0789	0.9053	1e-04	1e-04	1e-04	0	0	0.0028	0.0127
s10p6_s10p6_TTGTTCAGTGTGCTAC-1	s10p6_TTGTTCAGTGTGCTAC-1	wd3	p6	S7	0.9987	EC	MSC	Adventitia	0.9987	0	0	0.0013	0	0	0	0	0
s10p6_s10p6_TTGTTGTGTGTCAAGA-1	s10p6_TTGTTGTGTGTCAAGA-1	wd3	p6	S7	0.8422	Fb	MSC	Adventitia	0.0017	0.8422	0.0014	0.0895	0.0065	0.0503	0	3e-04	0.0079
s10p6_s10p6_TTGTTTCCATACAACT-1	s10p6_TTGTTTCCATACAACT-1	wd3	p6	S7	0.9221	Plasma	SMC	Media	0	0	0.0765	0.0014	0	0	0	0.9221	0
s11p6_s11p6_AAACAAGTATCTCCCA-1	s11p6_AAACAAGTATCTCCCA-1	wd3	p6	S7	0.498	SMC	Fb	Media	0	0.2195	0.498	0.0487	0.0219	0.2118	0	2e-04	0
s11p6_s11p6_AAACAGCTTTCAGAAG-1	s11p6_AAACAGCTTTCAGAAG-1	wd3	p6	S7	1	SMC	EC	Media	0	0	1	0	0	0	0	0	0
s11p6_s11p6_AAACAGGGTCTATATT-1	s11p6_AAACAGGGTCTATATT-1	wd3	p6	S7	0.9942	Plasma	MSC	Media	0	0	0	0.0051	0	7e-04	0	0.9942	0
s11p6_s11p6_AAACCGGGTAGGTACC-1	s11p6_AAACCGGGTAGGTACC-1	wd3	p6	S7	1	SMC	EC	Media	0	0	1	0	0	0	0	0	0
s11p6_s11p6_AAACCGTTCGTCCAGG-1	s11p6_AAACCGTTCGTCCAGG-1	wd3	p6	S7	0.9959	MSC	NK	Media	0	0	0	0.9959	0	0	0.0037	3e-04	0
s11p6_s11p6_AAACCTCATGAAGTTG-1	s11p6_AAACCTCATGAAGTTG-1	wd3	p6	S7	0.9569	MSC	SMC	Media	0	0	0.0431	0.9569	0	0	0	0	0
s11p6_s11p6_AAACGAGACGGTTGAT-1	s11p6_AAACGAGACGGTTGAT-1	wd3	p6	S7	0.9972	Fb	SMC	Adventitia	7e-04	0.9972	0.0015	2e-04	4e-04	0	0	1e-04	0
s11p6_s11p6_AAACTGCTGGCTCCAA-1	s11p6_AAACTGCTGGCTCCAA-1	wd3	p6	S7	0.9251	Fb	Mp	Media	0.0016	0.9251	0.01	0.0293	0.0334	4e-04	0	1e-04	0
s11p6_s11p6_AAACTTGCAAACGTAT-1	s11p6_AAACTTGCAAACGTAT-1	wd3	p6	S7	0.8025	SMC	MSC	Media	0	0	0.8025	0.1961	0.0014	0	0	0	0
s11p6_s11p6_AAAGACTGGGCGCTTT-1	s11p6_AAAGACTGGGCGCTTT-1	wd3	p6	S7	0.9987	Fb	EC	Adventitia	6e-04	0.9987	6e-04	0	0	0	0	0	0
s11p6_s11p6_AAAGGCTCTCGCGCCG-1	s11p6_AAAGGCTCTCGCGCCG-1	wd3	p6	S7	0.7767	Mp	EC	Intima	0.1878	6e-04	0.0262	4e-04	0.7767	0	0	0	0.0084
s11p6_s11p6_AAAGGGATGTAGCAAG-1	s11p6_AAAGGGATGTAGCAAG-1	wd3	p6	S7	0.8732	MSC	Fb	Adventitia	0.052	0.0544	0	0.8732	0.0028	3e-04	0.0163	0.001	0
s11p6_s11p6_AAAGGGCAGCTTGAAT-1	s11p6_AAAGGGCAGCTTGAAT-1	wd3	p6	S7	0.9513	Fb	EC	Adventitia	0.03	0.9513	0	0	0.0164	0	0	0.0023	0
s11p6_s11p6_AAAGTAGCATTGCTCA-1	s11p6_AAAGTAGCATTGCTCA-1	wd3	p6	S7	0.9894	Fb	SMC	Intima	0	0.9894	0.0105	0	0	0	0	0	0
s11p6_s11p6_AAAGTCGACCCTCAGT-1	s11p6_AAAGTCGACCCTCAGT-1	wd3	p6	S7	0.543	SMC	Fb	Media	2e-04	0.4565	0.543	0	0	2e-04	0	1e-04	0
s11p6_s11p6_AAAGTGTGATTTATCT-1	s11p6_AAAGTGTGATTTATCT-1	wd3	p6	S7	1	SMC	EC	Media	0	0	1	0	0	0	0	0	0
s11p6_s11p6_AAAGTTGACTCCCGTA-1	s11p6_AAAGTTGACTCCCGTA-1	wd3	p6	S7	0.4053	SMC	Fb	Media	0.002	0.3261	0.4053	0.1691	0.0076	0.0818	0	0.0081	0
s11p6_s11p6_AAATACCTATAAGCAT-1	s11p6_AAATACCTATAAGCAT-1	wd3	p6	S7	0.9986	SMC	Fb	Media	0	0.0014	0.9986	0	0	0	0	0	0
s11p6_s11p6_AAATAGCTTAGACTTT-1	s11p6_AAATAGCTTAGACTTT-1	wd3	p6	S7	0.9995	Fb	Mp	Adventitia	0	0.9995	0	0	5e-04	0	0	0	0
s11p6_s11p6_AAATAGGGTGCTATTG-1	s11p6_AAATAGGGTGCTATTG-1	wd3	p6	S7	0.7873	SMC	MSC	Media	0	0.0963	0.7873	0.1164	0	0	0	0	0
s11p6_s11p6_AAATCGTGTACCACAA-1	s11p6_AAATCGTGTACCACAA-1	wd3	p6	S7	0.9949	Plasma	EC	Media	0.0043	4e-04	3e-04	0	0	0	0	0.9949	0
s11p6_s11p6_AAATCTAGCCCTGCTA-1	s11p6_AAATCTAGCCCTGCTA-1	wd3	p6	S7	0.9822	SMC	Fb	Media	0	0.0177	0.9822	0	0	0	0	0	0
s11p6_s11p6_AAATGGCCCGTGCCCT-1	s11p6_AAATGGCCCGTGCCCT-1	wd3	p6	S7	0.6788	Fb	MSC	Intima	0	0.6788	0.0536	0.2257	6e-04	1e-04	0	0.0012	0.0402
s11p6_s11p6_AAATGGTCAATGTGCC-1	s11p6_AAATGGTCAATGTGCC-1	wd3	p6	S7	0.9628	Fb	SMC	Adventitia	0.0063	0.9628	0.0251	0.0054	0	0	0	2e-04	2e-04
s11p6_s11p6_AAATTAACGGGTAGCT-1	s11p6_AAATTAACGGGTAGCT-1	wd3	p6	S7	0.9694	Fb	SMC	Adventitia	0	0.9694	0.0305	0	0	0	0	0	0
s11p6_s11p6_AAATTTGCGGGTGTGG-1	s11p6_AAATTTGCGGGTGTGG-1	wd3	p6	S7	0.5986	MSC	SMC	Media	0	0.0137	0.3874	0.5986	3e-04	0	0	0	0
s11p6_s11p6_AACAACTGGTAGTTGC-1	s11p6_AACAACTGGTAGTTGC-1	wd3	p6	S7	0.9933	Plasma	EC	Adventitia	0.0067	0	0	0	0	0	0	0.9933	0
s11p6_s11p6_AACAATTACTCTACGC-1	s11p6_AACAATTACTCTACGC-1	wd3	p6	S7	0.9729	Plasma	Mp	Adventitia	0	4e-04	0	0	0.0265	0	1e-04	0.9729	0
s11p6_s11p6_AACACACGCTCGCCGC-1	s11p6_AACACACGCTCGCCGC-1	wd3	p6	S7	0.9659	EC	Mp	Media	0.9659	0.0019	0	0	0.0322	0	0	0	0
s11p6_s11p6_AACACGAGACGCGGCC-1	s11p6_AACACGAGACGCGGCC-1	wd3	p6	S7	0.9229	SMC	Mp	Media	0.0202	0.0012	0.9229	0.0175	0.0255	0.0127	0	0	0
s11p6_s11p6_AACAGGATGGGCCGCG-1	s11p6_AACAGGATGGGCCGCG-1	wd3	p6	S7	1	Fb	EC	Adventitia	0	1	0	0	0	0	0	0	0
s11p6_s11p6_AACCAAGACTTCTCTG-1	s11p6_AACCAAGACTTCTCTG-1	wd3	p6	S7	0.5628	Fb	SMC	Media	0.0019	0.5628	0.433	4e-04	0.002	0	0	1e-04	0
s11p6_s11p6_AACCCTACTGTCAATA-1	s11p6_AACCCTACTGTCAATA-1	wd3	p6	S7	0.5351	SMC	MSC	Adventitia	0	0.0094	0.5351	0.4555	0	0	0	0	0
s11p6_s11p6_AACCGAGCTTGGTCAT-1	s11p6_AACCGAGCTTGGTCAT-1	wd3	p6	S7	0.9965	Fb	EC	Adventitia	0.0021	0.9965	0	8e-04	6e-04	0	0	0	0
s11p6_s11p6_AACCGCTAAGGGATGC-1	s11p6_AACCGCTAAGGGATGC-1	wd3	p6	S7	1	Fb	EC	Media	0	1	0	0	0	0	0	0	0
s11p6_s11p6_AACCTTTAAATACGGT-1	s11p6_AACCTTTAAATACGGT-1	wd3	p6	S7	0.9504	SMC	Mp	Media	0	0	0.9504	0	0.0496	0	0	0	0
s11p6_s11p6_AACGATAATGCCGTAG-1	s11p6_AACGATAATGCCGTAG-1	wd3	p6	S7	0.8248	SMC	Fb	Media	0.0069	0.1269	0.8248	0.0179	0.0121	0	0	0	0.0114
s11p6_s11p6_AACGATATGTCAACTG-1	s11p6_AACGATATGTCAACTG-1	wd3	p6	S7	0.9989	Mp	Bcell	Adventitia	0	0	0	0	0.9989	8e-04	0	3e-04	0
s11p6_s11p6_AACGCGGTCTCCAGCC-1	s11p6_AACGCGGTCTCCAGCC-1	wd3	p6	S7	0.9979	EC	MSC	Adventitia	0.9979	1e-04	0	0.0016	0	0	0	3e-04	0
s11p6_s11p6_AACGCTGTTGCTGAAA-1	s11p6_AACGCTGTTGCTGAAA-1	wd3	p6	S7	0.5987	Fb	MSC	Media	0.0018	0.5987	0	0.3995	0	0	0	0	0
s11p6_s11p6_AACGGACGTACGTATA-1	s11p6_AACGGACGTACGTATA-1	wd3	p6	S7	0.566	Fb	SMC	Media	0	0.566	0.3721	0.0619	0	0	0	0	0
s11p6_s11p6_AACGGCCATCTCCGGT-1	s11p6_AACGGCCATCTCCGGT-1	wd3	p6	S7	1	Fb	EC	Media	0	1	0	0	0	0	0	0	0
s11p6_s11p6_AACGTACTGTGGGTAC-1	s11p6_AACGTACTGTGGGTAC-1	wd3	p6	S7	0.8455	MSC	Fb	Media	0.0447	0.1083	0	0.8455	0	0.0015	0	0	0
s11p6_s11p6_AACGTCAGACTAGTGG-1	s11p6_AACGTCAGACTAGTGG-1	wd3	p6	S7	0.6074	Mp	Plasma	Adventitia	0.0019	3e-04	0	7e-04	0.6074	0.0081	0	0.3816	0
s11p6_s11p6_AACGTGCGAAAGTCTC-1	s11p6_AACGTGCGAAAGTCTC-1	wd3	p6	S7	1	Fb	EC	Adventitia	0	1	0	0	0	0	0	0	0
s11p6_s11p6_AACTAGGCTTGGGTGT-1	s11p6_AACTAGGCTTGGGTGT-1	wd3	p6	S7	0.9903	Mp	Bcell	Media	0	0	0	0	0.9903	0.0097	0	0	0
s11p6_s11p6_AACTCAAGTTAATTGC-1	s11p6_AACTCAAGTTAATTGC-1	wd3	p6	S7	0.5697	Mp	SMC	Media	0	0.1327	0.2626	0.0338	0.5697	0	0	0.0011	0
s11p6_s11p6_AACTCTCAATAGAGCG-1	s11p6_AACTCTCAATAGAGCG-1	wd3	p6	S7	0.9613	MSC	Mp	Adventitia	9e-04	0.0011	7e-04	0.9613	0.0357	0	0	3e-04	0
s11p6_s11p6_AACTCTCAGTGTGCTC-1	s11p6_AACTCTCAGTGTGCTC-1	wd3	p6	S7	0.8345	Fb	SMC	Intima	0	0.8345	0.1655	1e-04	0	0	0	0	0
s11p6_s11p6_AACTTGCCCGTATGCA-1	s11p6_AACTTGCCCGTATGCA-1	wd3	p6	S7	0.9957	Plasma	Fb	Adventitia	0	0.0028	0	0	0.0013	1e-04	0	0.9957	1e-04
s11p6_s11p6_AACTTTACGGGAGCTT-1	s11p6_AACTTTACGGGAGCTT-1	wd3	p6	S7	0.7941	Mp	Bcell	Adventitia	2e-04	0	0	0	0.7941	0.2057	0	0	0
s11p6_s11p6_AAGACTGCAAGCTACT-1	s11p6_AAGACTGCAAGCTACT-1	wd3	p6	S7	0.8138	SMC	Bcell	Adventitia	0.0504	0.0483	0.8138	0	0.0122	0.0752	0	0	0
s11p6_s11p6_AAGAGATGAATCGGTA-1	s11p6_AAGAGATGAATCGGTA-1	wd3	p6	S7	0.8419	Fb	SMC	Adventitia	0	0.8419	0.1581	0	0	0	0	0	0
s11p6_s11p6_AAGAGCTCTTTATCGG-1	s11p6_AAGAGCTCTTTATCGG-1	wd3	p6	S7	0.6552	Fb	SMC	Adventitia	0.0071	0.6552	0.1705	0.0016	0.1627	0	0	0.0022	6e-04
s11p6_s11p6_AAGAGGCATGGATCGC-1	s11p6_AAGAGGCATGGATCGC-1	wd3	p6	S7	0.8607	Mp	NK	Adventitia	0	0	0	0	0.8607	0	0.1393	0	0
s11p6_s11p6_AAGAGGCCCTTTGGAA-1	s11p6_AAGAGGCCCTTTGGAA-1	wd3	p6	S7	0.9981	SMC	Mp	Intima	0	0	0.9981	4e-04	0.0013	3e-04	0	0	0
s11p6_s11p6_AAGATTGGCGGAACGT-1	s11p6_AAGATTGGCGGAACGT-1	wd3	p6	S7	0.9993	Fb	EC	Adventitia	7e-04	0.9993	0	0	0	0	0	0	0
s11p6_s11p6_AAGCACCCTGCGTATC-1	s11p6_AAGCACCCTGCGTATC-1	wd3	p6	S7	0.5065	Mp	Fb	Intima	0	0.4889	0.0046	0	0.5065	0	0	0	0
s11p6_s11p6_AAGCATACTCTCCTGA-1	s11p6_AAGCATACTCTCCTGA-1	wd3	p6	S7	0.9723	Fb	SMC	Media	0	0.9723	0.0269	0	0	0	0	8e-04	0
s11p6_s11p6_AAGCTAGATCGAGTAA-1	s11p6_AAGCTAGATCGAGTAA-1	wd3	p6	S7	0.98	SMC	Fb	Media	0.0011	0.0176	0.98	0.0012	0	1e-04	1e-04	0	0
s11p6_s11p6_AAGCTCGTGCCAAGTC-1	s11p6_AAGCTCGTGCCAAGTC-1	wd3	p6	S7	0.6273	MSC	SMC	Adventitia	0	0	0.3727	0.6273	0	0	0	0	0
s11p6_s11p6_AAGCTCTTTCATGGTG-1	s11p6_AAGCTCTTTCATGGTG-1	wd3	p6	S7	0.6808	SMC	Fb	Media	0.0113	0.1392	0.6808	0.1119	0.0568	0	0	0	0
s11p6_s11p6_AAGGAGCGGTTGGTGC-1	s11p6_AAGGAGCGGTTGGTGC-1	wd3	p6	S7	0.67	Fb	MSC	Adventitia	0	0.67	0.0532	0.2768	0	0	0	0	0
s11p6_s11p6_AAGGATGAGGGACCTC-1	s11p6_AAGGATGAGGGACCTC-1	wd3	p6	S7	1	Fb	EC	Adventitia	0	1	0	0	0	0	0	0	0
s11p6_s11p6_AAGGCGCGTAAAGCTT-1	s11p6_AAGGCGCGTAAAGCTT-1	wd3	p6	S7	1	Fb	EC	Adventitia	0	1	0	0	0	0	0	0	0
s11p6_s11p6_AAGGCTGTGCTCATCG-1	s11p6_AAGGCTGTGCTCATCG-1	wd3	p6	S7	0.7762	EC	Plasma	Adventitia	0.7762	3e-04	1e-04	0.0011	0	0	0	0.2223	0
s11p6_s11p6_AAGGTATCCTAATATA-1	s11p6_AAGGTATCCTAATATA-1	wd3	p6	S7	1	Fb	EC	Adventitia	0	1	0	0	0	0	0	0	0
s11p6_s11p6_AAGGTGATAAACCAGC-1	s11p6_AAGGTGATAAACCAGC-1	wd3	p6	S7	0.9996	Mp	Fb	Media	1e-04	3e-04	0	0	0.9996	0	0	0	0
s11p6_s11p6_AAGTAGTGACGCGAGG-1	s11p6_AAGTAGTGACGCGAGG-1	wd3	p6	S7	0.997	SMC	Fb	Media	0	0.003	0.997	0	0	0	0	0	0
s11p6_s11p6_AAGTCAATTGTCGTCA-1	s11p6_AAGTCAATTGTCGTCA-1	wd3	p6	S7	0.3542	Fb	SMC	Media	0.078	0.3542	0.2308	0.1174	0.1435	0.0761	0	0	0
s11p6_s11p6_AAGTGACGACCGAATT-1	s11p6_AAGTGACGACCGAATT-1	wd3	p6	S7	0.7481	Fb	SMC	Media	0	0.7481	0.2519	0	0	0	0	0	0
s11p6_s11p6_AAGTGCAAAGGTAGAC-1	s11p6_AAGTGCAAAGGTAGAC-1	wd3	p6	S7	0.9439	EC	Mp	Adventitia	0.9439	0.0035	0	0.0037	0.0487	0	0	1e-04	0
s11p6_s11p6_AAGTGCCTTGACTGTA-1	s11p6_AAGTGCCTTGACTGTA-1	wd3	p6	S7	0.9845	Fb	SMC	Media	0	0.9845	0.0122	5e-04	0.0028	0	0	1e-04	0
s11p6_s11p6_AAGTGCGTTAGAATCT-1	s11p6_AAGTGCGTTAGAATCT-1	wd3	p6	S7	0.3068	Fb	Bcell	Media	0	0.3068	0.2305	0.0929	0.1072	0.2583	0	0	0.0043
s11p6_s11p6_AAGTGTTTGGAGACGG-1	s11p6_AAGTGTTTGGAGACGG-1	wd3	p6	S7	0.6042	SMC	MSC	Media	0.0086	0.0614	0.6042	0.3159	0.0099	0	0	0	0
s11p6_s11p6_AAGTTCACTCCAAGCT-1	s11p6_AAGTTCACTCCAAGCT-1	wd3	p6	S7	0.8405	SMC	Mp	Media	0	0.0611	0.8405	0	0.0984	0	0	0	0
s11p6_s11p6_AAGTTCGGCCAACAGG-1	s11p6_AAGTTCGGCCAACAGG-1	wd3	p6	S7	0.9999	MSC	Fb	Media	0	1e-04	0	0.9999	0	0	0	0	0
s11p6_s11p6_AATAACAACGCTCGGC-1	s11p6_AATAACAACGCTCGGC-1	wd3	p6	S7	0.9994	Fb	SMC	Media	0	0.9994	3e-04	0	2e-04	0	0	1e-04	0
s11p6_s11p6_AATAACACTAGAACAA-1	s11p6_AATAACACTAGAACAA-1	wd3	p6	S7	0.6606	Bcell	Mp	Intima	0	0	0.0021	3e-04	0.3364	0.6606	0	5e-04	0
s11p6_s11p6_AATACAATGTTTCAGG-1	s11p6_AATACAATGTTTCAGG-1	wd3	p6	S7	0.9997	Plasma	EC	Adventitia	2e-04	1e-04	0	0	0	0	0	0.9997	0
s11p6_s11p6_AATAGAACAGAGTGGC-1	s11p6_AATAGAACAGAGTGGC-1	wd3	p6	S7	0.5131	SMC	MSC	Media	0.0061	0.0038	0.5131	0.4003	1e-04	0.0767	0	0	0
s11p6_s11p6_AATAGAATCTGTTTCA-1	s11p6_AATAGAATCTGTTTCA-1	wd3	p6	S7	0.9448	Mp	SMC	Media	0	0.0014	0.053	7e-04	0.9448	0	0	1e-04	0
s11p6_s11p6_AATAGTCCGTCCCGAC-1	s11p6_AATAGTCCGTCCCGAC-1	wd3	p6	S7	0.7766	SMC	MSC	Intima	3e-04	0.038	0.7766	0.1761	0.0087	0	0	3e-04	0
s11p6_s11p6_AATAGTCGCGAGTCGG-1	s11p6_AATAGTCGCGAGTCGG-1	wd3	p6	S7	0.9939	Fb	EC	Adventitia	0.0028	0.9939	0	0.001	0.0021	0	0	2e-04	0
s11p6_s11p6_AATATTGGAGTATTGA-1	s11p6_AATATTGGAGTATTGA-1	wd3	p6	S7	0.6217	Fb	SMC	Media	0	0.6217	0.3783	0	0	0	0	0	0
s11p6_s11p6_AATCATGTAAAGACTC-1	s11p6_AATCATGTAAAGACTC-1	wd3	p6	S7	0.8254	SMC	Fb	Media	0	0.1746	0.8254	0	0	0	0	0	0
s11p6_s11p6_AATCGCCTCAGCGCCA-1	s11p6_AATCGCCTCAGCGCCA-1	wd3	p6	S7	0.9865	Mp	Fb	Media	0.0026	0.0091	0	0.0018	0.9865	0	0	0	0
s11p6_s11p6_AATCTCTACTGTGGTT-1	s11p6_AATCTCTACTGTGGTT-1	wd3	p6	S7	0.5098	EC	Mp	Media	0.5098	0.015	0.0116	0.002	0.4613	0	0	3e-04	0
s11p6_s11p6_AATCTGCGTTGGGACG-1	s11p6_AATCTGCGTTGGGACG-1	wd3	p6	S7	1	Fb	EC	Adventitia	0	1	0	0	0	0	0	0	0
s11p6_s11p6_AATCTGGCTTTCTAGT-1	s11p6_AATCTGGCTTTCTAGT-1	wd3	p6	S7	0.3768	SMC	MSC	Intima	0.0964	0.1897	0.3768	0.259	0.0778	0	3e-04	0	0
s11p6_s11p6_AATGACAGCAATGTCT-1	s11p6_AATGACAGCAATGTCT-1	wd3	p6	S7	0.6659	SMC	MSC	Media	0	0.15	0.6659	0.1841	0	0	0	0	0
s11p6_s11p6_AATGACGTAGGATGTC-1	s11p6_AATGACGTAGGATGTC-1	wd3	p6	S7	0.6061	SMC	Fb	Media	0	0.3939	0.6061	0	0	0	0	0	0
s11p6_s11p6_AATGACTGTCAGCCGG-1	s11p6_AATGACTGTCAGCCGG-1	wd3	p6	S7	0.5807	Fb	Tcell	Adventitia	0	0.5807	0	0.078	0.0134	0	0	0	0.3279
s11p6_s11p6_AATGCAACCGGGTACC-1	s11p6_AATGCAACCGGGTACC-1	wd3	p6	S7	1	Fb	EC	Adventitia	0	1	0	0	0	0	0	0	0
s11p6_s11p6_AATGGTCCACCGTTCA-1	s11p6_AATGGTCCACCGTTCA-1	wd3	p6	S7	0.9937	Fb	SMC	Adventitia	0.0013	0.9937	0.0045	0	3e-04	0	0	1e-04	0
s11p6_s11p6_AATTAAAGGTCGGCGT-1	s11p6_AATTAAAGGTCGGCGT-1	wd3	p6	S7	1	Mp	EC	Media	0	0	0	0	1	0	0	0	0
s11p6_s11p6_AATTAACGGATTTCCA-1	s11p6_AATTAACGGATTTCCA-1	wd3	p6	S7	0.5554	SMC	Fb	Intima	0	0.4446	0.5554	0	0	0	0	0	0
s11p6_s11p6_AATTAGCGCTGCAGCG-1	s11p6_AATTAGCGCTGCAGCG-1	wd3	p6	S7	0.6315	SMC	MSC	Media	0	0.0023	0.6315	0.3662	0	0	0	0	0
s11p6_s11p6_AATTCTAGAGTTAGGC-1	s11p6_AATTCTAGAGTTAGGC-1	wd3	p6	S7	0.9197	Fb	Mp	Media	0.0205	0.9197	0.0025	4e-04	0.0295	0	0.0271	3e-04	0
s11p6_s11p6_AATTGAACGCTCTGGT-1	s11p6_AATTGAACGCTCTGGT-1	wd3	p6	S7	0.9461	Fb	Mp	Media	6e-04	0.9461	0	0.0118	0.0398	0.0016	0	1e-04	0
s11p6_s11p6_ACAAATCGCACCGAAT-1	s11p6_ACAAATCGCACCGAAT-1	wd3	p6	S7	0.6068	Fb	SMC	Media	1e-04	0.6068	0.393	0	0	0	0	1e-04	0
s11p6_s11p6_ACAAATGGTAGTGTTT-1	s11p6_ACAAATGGTAGTGTTT-1	wd3	p6	S7	1	Fb	EC	Media	0	1	0	0	0	0	0	0	0
s11p6_s11p6_ACAACAGCATGAGCTA-1	s11p6_ACAACAGCATGAGCTA-1	wd3	p6	S7	0.8548	Fb	Mp	Adventitia	0.0057	0.8548	0.0234	1e-04	0.1159	2e-04	0	0	0
s11p6_s11p6_ACAACGGTCCCTGCGA-1	s11p6_ACAACGGTCCCTGCGA-1	wd3	p6	S7	0.9873	Mp	NK	Adventitia	0.0042	0	0	0	0.9873	0	0.0085	0	0
s11p6_s11p6_ACAAGCAGTGCCTAGC-1	s11p6_ACAAGCAGTGCCTAGC-1	wd3	p6	S7	0.4315	EC	Mp	Adventitia	0.4315	0.0837	0.0693	0.0913	0.3058	0	0	7e-04	0.0178
s11p6_s11p6_ACAAGGAAATCCGCCC-1	s11p6_ACAAGGAAATCCGCCC-1	wd3	p6	S7	0.4509	MSC	SMC	Media	0	0.0831	0.2966	0.4509	0	0.1694	0	1e-04	0
s11p6_s11p6_ACAAGGACAAGAGGTT-1	s11p6_ACAAGGACAAGAGGTT-1	wd3	p6	S7	0.9784	Fb	SMC	Adventitia	3e-04	0.9784	0.0147	0.0024	0	0	0	0.0042	0
s11p6_s11p6_ACAAGGGCAGGCTCTG-1	s11p6_ACAAGGGCAGGCTCTG-1	wd3	p6	S7	0.5298	SMC	Fb	Media	0	0.4666	0.5298	0.0037	0	0	0	0	0
s11p6_s11p6_ACAATAGTCGTACGTT-1	s11p6_ACAATAGTCGTACGTT-1	wd3	p6	S7	1	Plasma	EC	Media	0	0	0	0	0	0	0	1	0
s11p6_s11p6_ACAATCCATTTAAACC-1	s11p6_ACAATCCATTTAAACC-1	wd3	p6	S7	0.9658	SMC	Fb	Media	0	0.0342	0.9658	0	0	0	0	0	0
s11p6_s11p6_ACAATTGTGTCTCTTT-1	s11p6_ACAATTGTGTCTCTTT-1	wd3	p6	S7	0.4575	SMC	Bcell	Media	0.1088	0	0.4575	0.1587	0.0249	0.2502	0	0	0
s11p6_s11p6_ACAATTTAGGAGGCTC-1	s11p6_ACAATTTAGGAGGCTC-1	wd3	p6	S7	0.6556	SMC	Fb	Adventitia	0	0.2445	0.6556	0.0999	0	0	0	0	0
s11p6_s11p6_ACAATTTGAGCAGTGG-1	s11p6_ACAATTTGAGCAGTGG-1	wd3	p6	S7	0.7754	Fb	Mp	Adventitia	0	0.7754	0.0406	3e-04	0.1832	5e-04	0	0	0
s11p6_s11p6_ACACAAAGACGGGTGG-1	s11p6_ACACAAAGACGGGTGG-1	wd3	p6	S7	1	Fb	EC	Adventitia	0	1	0	0	0	0	0	0	0
s11p6_s11p6_ACACACCAGGACCAGT-1	s11p6_ACACACCAGGACCAGT-1	wd3	p6	S7	0.9998	Mp	Fb	Media	0	1e-04	1e-04	0	0.9998	0	0	0	0
s11p6_s11p6_ACACCCAGCATGCAGC-1	s11p6_ACACCCAGCATGCAGC-1	wd3	p6	S7	1	EC	Fb	Adventitia	1	0	0	0	0	0	0	0	0
s11p6_s11p6_ACACCTTAAGTAGGGC-1	s11p6_ACACCTTAAGTAGGGC-1	wd3	p6	S7	1	Fb	EC	Adventitia	0	1	0	0	0	0	0	0	0
s11p6_s11p6_ACACGAGACTCCTTCT-1	s11p6_ACACGAGACTCCTTCT-1	wd3	p6	S7	1	Mp	EC	Adventitia	0	0	0	0	1	0	0	0	0
s11p6_s11p6_ACACGGGAACTTAGGG-1	s11p6_ACACGGGAACTTAGGG-1	wd3	p6	S7	0.8427	Fb	SMC	Adventitia	0	0.8427	0.1268	0.0012	0.0076	0.0209	0	7e-04	0
s11p6_s11p6_ACACGTAGGCCACAAG-1	s11p6_ACACGTAGGCCACAAG-1	wd3	p6	S7	0.5114	SMC	MSC	Intima	4e-04	0.0901	0.5114	0.3981	0	0	0	0	0
s11p6_s11p6_ACACTGATCAAGGTGT-1	s11p6_ACACTGATCAAGGTGT-1	wd3	p6	S7	0.4305	Fb	SMC	Media	0	0.4305	0.3347	0.2348	0	0	0	0	0
s11p6_s11p6_ACAGAACTGAGAACAA-1	s11p6_ACAGAACTGAGAACAA-1	wd3	p6	S7	0.6275	SMC	Fb	Intima	0	0.3579	0.6275	0.0146	0	0	0	0	0
s11p6_s11p6_ACAGCGACATTCTCAT-1	s11p6_ACAGCGACATTCTCAT-1	wd3	p6	S7	0.9833	MSC	Fb	Intima	4e-04	0.0072	0.0022	0.9833	0.0026	0	0.0043	0	0
s11p6_s11p6_ACAGGCTTGCCCGACT-1	s11p6_ACAGGCTTGCCCGACT-1	wd3	p6	S7	0.504	Fb	MSC	Media	0	0.504	0.2378	0.25	0.0073	0	0	8e-04	0
s11p6_s11p6_ACAGGTGGAGGTGAGG-1	s11p6_ACAGGTGGAGGTGAGG-1	wd3	p6	S7	0.5248	SMC	Fb	Media	0.0645	0.3166	0.5248	0.0354	0.0483	0	0.0034	0.0071	0
s11p6_s11p6_ACAGTAATACAACTTG-1	s11p6_ACAGTAATACAACTTG-1	wd3	p6	S7	0.8297	SMC	Fb	Media	0	0.1703	0.8297	0	0	0	0	0	0
s11p6_s11p6_ACATCAGCTGGGACGC-1	s11p6_ACATCAGCTGGGACGC-1	wd3	p6	S7	0.6042	Fb	SMC	Media	0	0.6042	0.3958	0	0	0	0	0	0
s11p6_s11p6_ACATCCCGGCCATACG-1	s11p6_ACATCCCGGCCATACG-1	wd3	p6	S7	0.893	SMC	Fb	Intima	0.0414	0.0655	0.893	1e-04	0	0	0	0	0
s11p6_s11p6_ACATCCTGGTAACTGT-1	s11p6_ACATCCTGGTAACTGT-1	wd3	p6	S7	0.4747	SMC	Fb	Media	0	0.4721	0.4747	0.0532	0	0	0	0	0
s11p6_s11p6_ACATCGATCGTTTACC-1	s11p6_ACATCGATCGTTTACC-1	wd3	p6	S7	0.9576	Fb	SMC	Media	1e-04	0.9576	0.0411	0.0012	0	0	0	0	0
s11p6_s11p6_ACATCGGTCAGCCGCG-1	s11p6_ACATCGGTCAGCCGCG-1	wd3	p6	S7	0.9993	Mp	Fb	Media	0	6e-04	0	0	0.9993	0	0	0	0
s11p6_s11p6_ACATCGTATGCAATGG-1	s11p6_ACATCGTATGCAATGG-1	wd3	p6	S7	0.835	SMC	Fb	Media	6e-04	0.1278	0.835	0	0.0362	0	3e-04	1e-04	0
s11p6_s11p6_ACATGGCGCCAAAGTA-1	s11p6_ACATGGCGCCAAAGTA-1	wd3	p6	S7	0.9988	Plasma	EC	Adventitia	7e-04	6e-04	0	0	0	0	0	0.9988	0
s11p6_s11p6_ACATTAGTTTATATCC-1	s11p6_ACATTAGTTTATATCC-1	wd3	p6	S7	0.5008	SMC	Fb	Media	0	0.4254	0.5008	0.0567	0	3e-04	0	0	0.0168
s11p6_s11p6_ACCAACGCTTATTTAT-1	s11p6_ACCAACGCTTATTTAT-1	wd3	p6	S7	0.9143	SMC	Fb	Media	0	0.0857	0.9143	0	0	0	0	0	0
s11p6_s11p6_ACCAATATGCAAGTTA-1	s11p6_ACCAATATGCAAGTTA-1	wd3	p6	S7	0.719	Fb	SMC	Media	0	0.719	0.281	0	0	0	0	0	0
s11p6_s11p6_ACCACAAGTTTCTATC-1	s11p6_ACCACAAGTTTCTATC-1	wd3	p6	S7	0.5945	Fb	Mp	Adventitia	0.1259	0.5945	0.1286	9e-04	0.1374	0.0087	2e-04	0.0038	0
s11p6_s11p6_ACCACCAATGTAACAA-1	s11p6_ACCACCAATGTAACAA-1	wd3	p6	S7	0.9998	Fb	MSC	Adventitia	0	0.9998	0	2e-04	0	0	0	0	0
s11p6_s11p6_ACCACGTGCAGCTATA-1	s11p6_ACCACGTGCAGCTATA-1	wd3	p6	S7	0.5142	Fb	SMC	Media	0	0.5142	0.4858	0	0	0	0	0	0
s11p6_s11p6_ACCAGTGCGGGAGACG-1	s11p6_ACCAGTGCGGGAGACG-1	wd3	p6	S7	0.6521	Plasma	Mp	Media	0	0	0	0	0.3286	0.0193	0	0.6521	0
s11p6_s11p6_ACCATATCCGCAATAA-1	s11p6_ACCATATCCGCAATAA-1	wd3	p6	S7	0.5945	SMC	MSC	Media	0	0	0.5945	0.4055	0	0	0	0	0
s11p6_s11p6_ACCATCCGCCAACTAG-1	s11p6_ACCATCCGCCAACTAG-1	wd3	p6	S7	1	SMC	EC	Media	0	0	1	0	0	0	0	0	0
s11p6_s11p6_ACCATCGTATATGGTA-1	s11p6_ACCATCGTATATGGTA-1	wd3	p6	S7	0.9985	Mp	Bcell	Media	0	0	0	0	0.9985	0.0015	0	0	0
s11p6_s11p6_ACCCAACGCCCGTGGC-1	s11p6_ACCCAACGCCCGTGGC-1	wd3	p6	S7	0.973	Mp	MSC	Adventitia	0	0.0091	0	0.0178	0.973	0	0	0	0
s11p6_s11p6_ACCCACCTACATGCTC-1	s11p6_ACCCACCTACATGCTC-1	wd3	p6	S7	0.9989	Mp	EC	Adventitia	8e-04	1e-04	2e-04	0	0.9989	0	0	1e-04	0
s11p6_s11p6_ACCCATCTTGAGGGTA-1	s11p6_ACCCATCTTGAGGGTA-1	wd3	p6	S7	0.8279	SMC	Fb	Media	0.0021	0.1046	0.8279	0.0364	0.018	0	0	0	0.0109
s11p6_s11p6_ACCCATTTGTCCCTCT-1	s11p6_ACCCATTTGTCCCTCT-1	wd3	p6	S7	0.9957	Fb	SMC	Intima	0	0.9957	0.0043	0	0	0	0	0	0
s11p6_s11p6_ACCCGGAAACTCCCAG-1	s11p6_ACCCGGAAACTCCCAG-1	wd3	p6	S7	1	SMC	EC	Intima	0	0	1	0	0	0	0	0	0
s11p6_s11p6_ACCCGGATGACGCATC-1	s11p6_ACCCGGATGACGCATC-1	wd3	p6	S7	0.9992	SMC	Fb	Adventitia	1e-04	6e-04	0.9992	0	0	0	0	0	0
s11p6_s11p6_ACCCGGTTACACTTCC-1	s11p6_ACCCGGTTACACTTCC-1	wd3	p6	S7	1	Fb	EC	Media	0	1	0	0	0	0	0	0	0
s11p6_s11p6_ACCCTCCCTTGCTATT-1	s11p6_ACCCTCCCTTGCTATT-1	wd3	p6	S7	0.287	SMC	MSC	Media	0.193	1e-04	0.287	0.2695	0.0137	0	0.2364	3e-04	0
s11p6_s11p6_ACCGACTGAGTCCCAC-1	s11p6_ACCGACTGAGTCCCAC-1	wd3	p6	S7	0.999	Fb	MSC	Adventitia	1e-04	0.999	0	5e-04	3e-04	0	0	1e-04	0
s11p6_s11p6_ACCGATGGTAGCATCG-1	s11p6_ACCGATGGTAGCATCG-1	wd3	p6	S7	1	Mp	EC	Adventitia	0	0	0	0	1	0	0	0	0
s11p6_s11p6_ACCGCAATAACTGCCT-1	s11p6_ACCGCAATAACTGCCT-1	wd3	p6	S7	0.603	SMC	Fb	Media	0.067	0.3061	0.603	1e-04	0.0238	0	0	0	0
s11p6_s11p6_ACCGCGGTGGAAGTCG-1	s11p6_ACCGCGGTGGAAGTCG-1	wd3	p6	S7	0.9976	Plasma	Bcell	Media	0	0	0	0	0	0.0023	0	0.9976	1e-04
s11p6_s11p6_ACCGGGCCTTTGTTGA-1	s11p6_ACCGGGCCTTTGTTGA-1	wd3	p6	S7	0.9915	Fb	SMC	Media	0	0.9915	0.0085	0	0	0	0	0	0
s11p6_s11p6_ACCTAAGTACCTTTCA-1	s11p6_ACCTAAGTACCTTTCA-1	wd3	p6	S7	0.341	MSC	Bcell	Media	0	0.0823	2e-04	0.341	0.1642	0.3033	0	0	0.109
s11p6_s11p6_ACCTAATCGACTTCCT-1	s11p6_ACCTAATCGACTTCCT-1	wd3	p6	S7	1	Plasma	EC	Adventitia	0	0	0	0	0	0	0	1	0
s11p6_s11p6_ACCTCCGCCCTCGCTG-1	s11p6_ACCTCCGCCCTCGCTG-1	wd3	p6	S7	0.4576	Fb	SMC	Media	0	0.4576	0.201	0.1261	0.1684	0.047	0	0	0
s11p6_s11p6_ACCTGCGTGTCATGTT-1	s11p6_ACCTGCGTGTCATGTT-1	wd3	p6	S7	0.5929	Fb	MSC	Media	0	0.5929	0.1552	0.2412	0.0053	0	0.0055	0	0
s11p6_s11p6_ACGAAATGGGCGGCAC-1	s11p6_ACGAAATGGGCGGCAC-1	wd3	p6	S7	0.7365	SMC	Fb	Adventitia	0.0248	0.2255	0.7365	0.0073	0.0034	0.0015	0	0.0011	0
s11p6_s11p6_ACGAGGATACCACTCT-1	s11p6_ACGAGGATACCACTCT-1	wd3	p6	S7	0.4533	SMC	Fb	Intima	0.0421	0.312	0.4533	0.1303	0.0623	0	0	0	0
s11p6_s11p6_ACGATCATACATAGAG-1	s11p6_ACGATCATACATAGAG-1	wd3	p6	S7	0.9993	Fb	MSC	Adventitia	3e-04	0.9993	0	4e-04	0	0	0	0	0
s11p6_s11p6_ACGATCATCTTGTAAA-1	s11p6_ACGATCATCTTGTAAA-1	wd3	p6	S7	0.5208	Mp	SMC	Adventitia	3e-04	0.0024	0.1862	0.1064	0.5208	0.1829	0	0.0011	0
s11p6_s11p6_ACGATGCATATGTTAT-1	s11p6_ACGATGCATATGTTAT-1	wd3	p6	S7	0.6966	SMC	Fb	Media	0	0.3034	0.6966	0	0	0	0	0	0
s11p6_s11p6_ACGCATACGTTTACTA-1	s11p6_ACGCATACGTTTACTA-1	wd3	p6	S7	0.9835	MSC	Fb	Media	0.0032	0.0125	6e-04	0.9835	0	0	0	2e-04	0
s11p6_s11p6_ACGCATTCGTGAGTAC-1	s11p6_ACGCATTCGTGAGTAC-1	wd3	p6	S7	0.6027	SMC	Fb	Adventitia	0	0.395	0.6027	0.0024	0	0	0	0	0
s11p6_s11p6_ACGCCGCTAGACGACC-1	s11p6_ACGCCGCTAGACGACC-1	wd3	p6	S7	0.5362	SMC	Fb	Media	0	0.4638	0.5362	0	0	0	0	0	0
s11p6_s11p6_ACGCGAAGTCAGACGA-1	s11p6_ACGCGAAGTCAGACGA-1	wd3	p6	S7	0.8777	Fb	SMC	Media	0	0.8777	0.1223	0	0	0	0	0	0
s11p6_s11p6_ACGCGCTACACAGGGT-1	s11p6_ACGCGCTACACAGGGT-1	wd3	p6	S7	0.9998	Fb	SMC	Media	0	0.9998	2e-04	0	0	0	0	0	0
s11p6_s11p6_ACGCGGGCCAAGGACA-1	s11p6_ACGCGGGCCAAGGACA-1	wd3	p6	S7	0.9874	SMC	EC	Adventitia	0.0101	0.0023	0.9874	2e-04	0	0	0	0	0
s11p6_s11p6_ACGCGTTTCTTAAGAG-1	s11p6_ACGCGTTTCTTAAGAG-1	wd3	p6	S7	1	Fb	EC	Adventitia	0	1	0	0	0	0	0	0	0
s11p6_s11p6_ACGCTGTGAGGCGTAG-1	s11p6_ACGCTGTGAGGCGTAG-1	wd3	p6	S7	0.3991	Fb	SMC	Media	0	0.3991	0.3679	0.233	0	0	0	0	0
s11p6_s11p6_ACGGATGGTGCGGATA-1	s11p6_ACGGATGGTGCGGATA-1	wd3	p6	S7	0.88	SMC	Fb	Media	0	0.12	0.88	0	0	0	0	0	0
s11p6_s11p6_ACGGCACTTGCTTGGG-1	s11p6_ACGGCACTTGCTTGGG-1	wd3	p6	S7	0.8897	SMC	Fb	Media	0	0.0651	0.8897	5e-04	0.0447	0	0	0	0
s11p6_s11p6_ACGGCCAACATGGACT-1	s11p6_ACGGCCAACATGGACT-1	wd3	p6	S7	0.9987	Mp	SMC	Media	1e-04	0	0.0012	0	0.9987	0	0	0	0
s11p6_s11p6_ACGGCGACGATGGGAA-1	s11p6_ACGGCGACGATGGGAA-1	wd3	p6	S7	0.9999	SMC	Plasma	Media	0	0	0.9999	0	0	0	0	1e-04	0
s11p6_s11p6_ACGGGAGTGTCGGCCC-1	s11p6_ACGGGAGTGTCGGCCC-1	wd3	p6	S7	0.858	Fb	SMC	Media	0	0.858	0.142	0	0	0	0	0	0
s11p6_s11p6_ACGTAGATTGCTGATG-1	s11p6_ACGTAGATTGCTGATG-1	wd3	p6	S7	1	Mp	EC	Adventitia	0	0	0	0	1	0	0	0	0
s11p6_s11p6_ACGTATTACTCCGATC-1	s11p6_ACGTATTACTCCGATC-1	wd3	p6	S7	0.4588	SMC	Fb	Media	4e-04	0.4232	0.4588	0	0.0068	0.1108	0	0	0
s11p6_s11p6_ACGTTAATGTCGAAGA-1	s11p6_ACGTTAATGTCGAAGA-1	wd3	p6	S7	0.9637	SMC	MSC	Media	0	0.0146	0.9637	0.0213	3e-04	0	0	1e-04	0
s11p6_s11p6_ACGTTAGATTTGCCCG-1	s11p6_ACGTTAGATTTGCCCG-1	wd3	p6	S7	1	Fb	EC	Media	0	1	0	0	0	0	0	0	0
s11p6_s11p6_ACTACCAGCTCTCTGG-1	s11p6_ACTACCAGCTCTCTGG-1	wd3	p6	S7	0.8879	SMC	MSC	Adventitia	0.0032	0.0078	0.8879	0.0988	0.0023	0	0	0	0
s11p6_s11p6_ACTAGTTGCGATCGTC-1	s11p6_ACTAGTTGCGATCGTC-1	wd3	p6	S7	0.508	Fb	SMC	Media	0	0.508	0.3666	0.1251	3e-04	0	0	0	0
s11p6_s11p6_ACTATCCAGGGCATGG-1	s11p6_ACTATCCAGGGCATGG-1	wd3	p6	S7	0.97	Fb	SMC	Adventitia	0.0052	0.97	0.0184	0	0.0064	0	0	0	0
s11p6_s11p6_ACTCAATAAAGGCACG-1	s11p6_ACTCAATAAAGGCACG-1	wd3	p6	S7	0.8973	MSC	EC	Adventitia	0.1026	0	0	0.8973	0	0	0	0	0
s11p6_s11p6_ACTCCCATTCCTAAAG-1	s11p6_ACTCCCATTCCTAAAG-1	wd3	p6	S7	0.9739	EC	Fb	Media	0.9739	0.023	0	0.003	0	0	0	0	0
s11p6_s11p6_ACTCCCGAATTCGTTT-1	s11p6_ACTCCCGAATTCGTTT-1	wd3	p6	S7	0.9999	Fb	EC	Adventitia	1e-04	0.9999	0	0	0	0	0	0	0
s11p6_s11p6_ACTCCCTAATGCTAAA-1	s11p6_ACTCCCTAATGCTAAA-1	wd3	p6	S7	0.9965	Fb	MSC	Intima	0	0.9965	0	0.0035	0	0	0	0	0
s11p6_s11p6_ACTCCCTAGAATAGTA-1	s11p6_ACTCCCTAGAATAGTA-1	wd3	p6	S7	1	Fb	EC	Media	0	1	0	0	0	0	0	0	0
s11p6_s11p6_ACTCGTAACCCGTCCT-1	s11p6_ACTCGTAACCCGTCCT-1	wd3	p6	S7	1	SMC	EC	Media	0	0	1	0	0	0	0	0	0
s11p6_s11p6_ACTCGTCAGTAATCCC-1	s11p6_ACTCGTCAGTAATCCC-1	wd3	p6	S7	0.9998	Plasma	SMC	Adventitia	0	0	1e-04	0	0	0	0	0.9998	0
s11p6_s11p6_ACTCTCTGACTTAGGT-1	s11p6_ACTCTCTGACTTAGGT-1	wd3	p6	S7	0.4859	Fb	SMC	Media	0	0.4859	0.4418	0.0723	0	0	0	0	0
s11p6_s11p6_ACTCTTGTATAGTAAC-1	s11p6_ACTCTTGTATAGTAAC-1	wd3	p6	S7	0.3759	Fb	Bcell	Adventitia	0.0015	0.3759	0.205	0.0037	0.0771	0.3368	0	0	0
s11p6_s11p6_ACTGAAACGCCGTTAG-1	s11p6_ACTGAAACGCCGTTAG-1	wd3	p6	S7	0.5149	Mp	Fb	Media	0	0.227	0.2247	0.0334	0.5149	0	0	0	0
s11p6_s11p6_ACTGAATGGCGAAAGT-1	s11p6_ACTGAATGGCGAAAGT-1	wd3	p6	S7	0.4818	Fb	SMC	Media	0	0.4818	0.2649	0.0071	0.2463	0	0	0	0
s11p6_s11p6_ACTGTACGATACACAT-1	s11p6_ACTGTACGATACACAT-1	wd3	p6	S7	0.9966	Plasma	Bcell	Adventitia	0.0016	1e-04	0	0	0	0.0017	0	0.9966	0
s11p6_s11p6_ACTGTAGCACTTTGGA-1	s11p6_ACTGTAGCACTTTGGA-1	wd3	p6	S7	0.9998	Plasma	Fb	Adventitia	0	1e-04	0	0	1e-04	0	0	0.9998	0
s11p6_s11p6_ACTGTCCAGGATTATA-1	s11p6_ACTGTCCAGGATTATA-1	wd3	p6	S7	0.5097	MSC	SMC	Adventitia	0.0324	0.1341	0.2252	0.5097	0	0	0.0213	0	0.0772
s11p6_s11p6_ACTGTCTTCTTTAGAA-1	s11p6_ACTGTCTTCTTTAGAA-1	wd3	p6	S7	1	Mp	EC	Adventitia	0	0	0	0	1	0	0	0	0
s11p6_s11p6_ACTTACGCATCCACGC-1	s11p6_ACTTACGCATCCACGC-1	wd3	p6	S7	0.4934	SMC	Fb	Intima	0.0258	0.2391	0.4934	0.1565	6e-04	0	0.0846	0	0
s11p6_s11p6_ACTTATACTTACCCGG-1	s11p6_ACTTATACTTACCCGG-1	wd3	p6	S7	0.9418	Fb	EC	Adventitia	0.057	0.9418	9e-04	1e-04	1e-04	0	0	2e-04	0
s11p6_s11p6_ACTTATTAGGATCGGT-1	s11p6_ACTTATTAGGATCGGT-1	wd3	p6	S7	0.9903	SMC	Fb	Media	0	0.0097	0.9903	0	0	0	0	0	0
s11p6_s11p6_ACTTATTTATGTGCCA-1	s11p6_ACTTATTTATGTGCCA-1	wd3	p6	S7	1	Fb	EC	Media	0	1	0	0	0	0	0	0	0
s11p6_s11p6_ACTTCAGGCTGATCCC-1	s11p6_ACTTCAGGCTGATCCC-1	wd3	p6	S7	0.9508	SMC	Mp	Media	0	1e-04	0.9508	0	0.0491	0	0	0	0
s11p6_s11p6_ACTTCGCCATACGCAC-1	s11p6_ACTTCGCCATACGCAC-1	wd3	p6	S7	0.9999	Mp	MSC	Adventitia	0	0	0	1e-04	0.9999	0	0	0	0
s11p6_s11p6_ACTTGACTCCCTCTTT-1	s11p6_ACTTGACTCCCTCTTT-1	wd3	p6	S7	0.9212	SMC	Fb	Media	0	0.0527	0.9212	0	0.0073	0	0	1e-04	0.0188
s11p6_s11p6_ACTTGGGACCCGGTGG-1	s11p6_ACTTGGGACCCGGTGG-1	wd3	p6	S7	1	Mp	EC	Adventitia	0	0	0	0	1	0	0	0	0
s11p6_s11p6_ACTTGTAGTCCCTTCA-1	s11p6_ACTTGTAGTCCCTTCA-1	wd3	p6	S7	0.8812	SMC	MSC	Media	0	0	0.8812	0.1188	0	0	0	0	0
s11p6_s11p6_ACTTGTGGATGGAACG-1	s11p6_ACTTGTGGATGGAACG-1	wd3	p6	S7	0.5627	SMC	Fb	Media	0.0682	0.35	0.5627	0	0.0189	0	0	1e-04	0
s11p6_s11p6_ACTTTCCTATAGCTTC-1	s11p6_ACTTTCCTATAGCTTC-1	wd3	p6	S7	1	Fb	EC	Adventitia	0	1	0	0	0	0	0	0	0
s11p6_s11p6_ACTTTGACTGCATCCT-1	s11p6_ACTTTGACTGCATCCT-1	wd3	p6	S7	0.9535	Fb	SMC	Media	0	0.9535	0.0465	0	0	0	0	0	0
s11p6_s11p6_AGAACGTGGTACATTC-1	s11p6_AGAACGTGGTACATTC-1	wd3	p6	S7	0.8767	Mp	MSC	Adventitia	0.001	2e-04	0	0.1215	0.8767	0	0	6e-04	0
s11p6_s11p6_AGAAGGTTGCCGAATT-1	s11p6_AGAAGGTTGCCGAATT-1	wd3	p6	S7	1	Mp	EC	Media	0	0	0	0	1	0	0	0	0
s11p6_s11p6_AGAAGTGATTCGTGAT-1	s11p6_AGAAGTGATTCGTGAT-1	wd3	p6	S7	0.9884	Fb	SMC	Media	0	0.9884	0.0105	0.001	0	0	0	0	0
s11p6_s11p6_AGAATAAATCTTCAGG-1	s11p6_AGAATAAATCTTCAGG-1	wd3	p6	S7	1	Fb	EC	Media	0	1	0	0	0	0	0	0	0
s11p6_s11p6_AGAATTATGGATTCGA-1	s11p6_AGAATTATGGATTCGA-1	wd3	p6	S7	1	Fb	EC	Adventitia	0	1	0	0	0	0	0	0	0
s11p6_s11p6_AGACCCACCGCTGATC-1	s11p6_AGACCCACCGCTGATC-1	wd3	p6	S7	0.9996	MSC	Plasma	Media	0	1e-04	0	0.9996	0	0	0	3e-04	0
s11p6_s11p6_AGACCCGCCCTCCTCG-1	s11p6_AGACCCGCCCTCCTCG-1	wd3	p6	S7	0.5774	Plasma	Fb	Adventitia	0.0023	0.3351	0.0702	1e-04	0.0063	0.005	0	0.5774	0.0035
s11p6_s11p6_AGACCGCTCCGCGGTT-1	s11p6_AGACCGCTCCGCGGTT-1	wd3	p6	S7	0.5073	Mp	SMC	Media	0.0011	0.0023	0.2858	0.2026	0.5073	0	0	5e-04	3e-04
s11p6_s11p6_AGACCGGGAAACCCTG-1	s11p6_AGACCGGGAAACCCTG-1	wd3	p6	S7	0.6937	Fb	SMC	Media	0	0.6937	0.3058	5e-04	0	0	0	0	0
s11p6_s11p6_AGACGAAGTGCCGGTC-1	s11p6_AGACGAAGTGCCGGTC-1	wd3	p6	S7	0.9996	Fb	SMC	Media	0	0.9996	4e-04	0	0	0	0	0	0
s11p6_s11p6_AGACGACGATGCCGCT-1	s11p6_AGACGACGATGCCGCT-1	wd3	p6	S7	0.7532	Fb	SMC	Intima	0	0.7532	0.2103	0.0364	0	0	0	0	0
s11p6_s11p6_AGACTAGCCTTCCAGA-1	s11p6_AGACTAGCCTTCCAGA-1	wd3	p6	S7	0.9965	Mp	Plasma	Adventitia	0	0	0	0	0.9965	0	0	0.0034	0
s11p6_s11p6_AGAGAACCGTCTAGGA-1	s11p6_AGAGAACCGTCTAGGA-1	wd3	p6	S7	0.9222	MSC	EC	Adventitia	0.0601	0.0173	0	0.9222	4e-04	0	0	0	0
s11p6_s11p6_AGAGATCTCTAAAGCG-1	s11p6_AGAGATCTCTAAAGCG-1	wd3	p6	S7	0.8371	Mp	Fb	Media	0.0233	0.0966	0.0272	0.0116	0.8371	0	0	0.0041	0
s11p6_s11p6_AGAGCAGTTATGAGAC-1	s11p6_AGAGCAGTTATGAGAC-1	wd3	p6	S7	0.9963	MSC	Mp	Adventitia	0	6e-04	0	0.9963	0.0025	0	0	6e-04	0
s11p6_s11p6_AGAGCGTACAAGCTCG-1	s11p6_AGAGCGTACAAGCTCG-1	wd3	p6	S7	0.7449	EC	Bcell	Adventitia	0.7449	0.1233	0	0.0033	2e-04	0.1282	0	0	1e-04
s11p6_s11p6_AGAGGCTTCGGAAACC-1	s11p6_AGAGGCTTCGGAAACC-1	wd3	p6	S7	0.6623	Fb	SMC	Media	0	0.6623	0.2423	0.0785	0.0169	0	0	1e-04	0
s11p6_s11p6_AGATAACTTCAGGGCC-1	s11p6_AGATAACTTCAGGGCC-1	wd3	p6	S7	0.9031	SMC	Bcell	Adventitia	0.0113	2e-04	0.9031	0.0015	0.0399	0.0437	0	4e-04	0
s11p6_s11p6_AGATACTCAAGATCGA-1	s11p6_AGATACTCAAGATCGA-1	wd3	p6	S7	1	SMC	EC	Media	0	0	1	0	0	0	0	0	0
s11p6_s11p6_AGATCTCAGGTGTGAT-1	s11p6_AGATCTCAGGTGTGAT-1	wd3	p6	S7	0.9762	Mp	Tcell	Adventitia	0	0	0	0	0.9762	0	0	0	0.0238
s11p6_s11p6_AGATGATGGAGTCTGG-1	s11p6_AGATGATGGAGTCTGG-1	wd3	p6	S7	0.5765	Plasma	Fb	Adventitia	0	0.4212	0.0017	0	5e-04	0	0	0.5765	0
s11p6_s11p6_AGATGCATCCTGTGTC-1	s11p6_AGATGCATCCTGTGTC-1	wd3	p6	S7	1	Fb	EC	Intima	0	1	0	0	0	0	0	0	0
s11p6_s11p6_AGATTATAGGACGTTT-1	s11p6_AGATTATAGGACGTTT-1	wd3	p6	S7	0.9984	Fb	Plasma	Media	0	0.9984	0	0	0	0	5e-04	0.0011	0
s11p6_s11p6_AGCAACATATCTTATT-1	s11p6_AGCAACATATCTTATT-1	wd3	p6	S7	0.4252	SMC	Fb	Media	0.0371	0.2962	0.4252	0.2348	0.0014	0.0038	0	0.0013	1e-04
s11p6_s11p6_AGCACCAGTACTCACG-1	s11p6_AGCACCAGTACTCACG-1	wd3	p6	S7	0.9986	Fb	MSC	Adventitia	2e-04	0.9986	0	0.0013	0	0	0	0	0
s11p6_s11p6_AGCACTACCGGCCTGT-1	s11p6_AGCACTACCGGCCTGT-1	wd3	p6	S7	1	Fb	EC	Media	0	1	0	0	0	0	0	0	0
s11p6_s11p6_AGCACTACCTCACCAG-1	s11p6_AGCACTACCTCACCAG-1	wd3	p6	S7	0.5295	Tcell	Mp	Media	0	1e-04	0.0018	0	0.4686	0	0	0	0.5295
s11p6_s11p6_AGCACTTAAGGACGCC-1	s11p6_AGCACTTAAGGACGCC-1	wd3	p6	S7	0.66	Fb	Mp	Adventitia	0.1004	0.66	0	0.0723	0.154	0.0118	0	0.0015	0
s11p6_s11p6_AGCAGCCAGATGAATA-1	s11p6_AGCAGCCAGATGAATA-1	wd3	p6	S7	0.9474	Mp	Fb	Intima	0	0.0526	0	0	0.9474	0	0	0	0
s11p6_s11p6_AGCATATCAATATGCT-1	s11p6_AGCATATCAATATGCT-1	wd3	p6	S7	0.6387	SMC	MSC	Media	0	0	0.6387	0.3613	0	0	0	0	0
s11p6_s11p6_AGCATCGTCGATAATT-1	s11p6_AGCATCGTCGATAATT-1	wd3	p6	S7	1	Fb	EC	Adventitia	0	1	0	0	0	0	0	0	0
s11p6_s11p6_AGCCCATACATGTAAG-1	s11p6_AGCCCATACATGTAAG-1	wd3	p6	S7	0.8705	Fb	Plasma	Media	0	0.8705	0	0.0086	0.001	9e-04	0	0.1189	0
s11p6_s11p6_AGCCGTGGCTAAATGT-1	s11p6_AGCCGTGGCTAAATGT-1	wd3	p6	S7	0.9999	Mp	EC	Intima	0	0	0	0	0.9999	0	0	0	0
s11p6_s11p6_AGCCTAATACCCACGT-1	s11p6_AGCCTAATACCCACGT-1	wd3	p6	S7	0.9992	Fb	SMC	Intima	0	0.9992	8e-04	0	0	0	0	0	0
s11p6_s11p6_AGCGACAGGAACGGTC-1	s11p6_AGCGACAGGAACGGTC-1	wd3	p6	S7	0.9597	SMC	Fb	Media	0.002	0.0359	0.9597	0	0.0024	0	0	0	0
s11p6_s11p6_AGCGACCAACGATATT-1	s11p6_AGCGACCAACGATATT-1	wd3	p6	S7	0.9999	Plasma	EC	Adventitia	1e-04	0	0	0	0	0	0	0.9999	0
s11p6_s11p6_AGCGGCGGTTAGCGGT-1	s11p6_AGCGGCGGTTAGCGGT-1	wd3	p6	S7	0.5461	Fb	SMC	Intima	0	0.5461	0.238	0.0804	0.0744	0.0585	0	0.0026	1e-04
s11p6_s11p6_AGCGTGGTATTCTACT-1	s11p6_AGCGTGGTATTCTACT-1	wd3	p6	S7	0.9956	Fb	Mp	Media	0	0.9956	0	0	0.0044	0	0	0	0
s11p6_s11p6_AGCTCCATATATGTTC-1	s11p6_AGCTCCATATATGTTC-1	wd3	p6	S7	1	MSC	EC	Media	0	0	0	1	0	0	0	0	0
s11p6_s11p6_AGCTCCTTCGCACATC-1	s11p6_AGCTCCTTCGCACATC-1	wd3	p6	S7	0.982	NK	Fb	Media	0.0037	0.0061	0.0055	0	0.0027	0	0.982	0	0
s11p6_s11p6_AGCTCTAGACGTTCCA-1	s11p6_AGCTCTAGACGTTCCA-1	wd3	p6	S7	0.8696	Mp	SMC	Media	0.0097	6e-04	0.1023	0.0178	0.8696	0	0	0	0
s11p6_s11p6_AGCTCTTTACTCAGTT-1	s11p6_AGCTCTTTACTCAGTT-1	wd3	p6	S7	0.6075	Mp	Fb	Media	0	0.3726	0	0.0023	0.6075	0	0	2e-04	0.0174
s11p6_s11p6_AGCTTGATCTTAACTT-1	s11p6_AGCTTGATCTTAACTT-1	wd3	p6	S7	0.9991	Plasma	Bcell	Media	0	1e-04	0	0	0	9e-04	0	0.9991	0
s11p6_s11p6_AGGACAGTCGAATCCC-1	s11p6_AGGACAGTCGAATCCC-1	wd3	p6	S7	0.5637	SMC	Fb	Media	0	0.4363	0.5637	0	0	0	0	0	0
[truncated: 22,500 more rows]
