# Supplementary material for: Spatial transcriptomic analysis reveals spatial features in human Stanford type A aortic dissection
Source: iScience. 2026 Jul 16;29(8):116868. doi: 10.1016/j.isci.2026.116868 (PMC13383875; doi:10.1016/j.isci.2026.116868)
Supplement: Table S2. Significantly enriched gene ontology (GO) pathways and associated gene signatures across AAD severities [file mmc3.xlsx]

## Sheet: Sheet1
ID	term	category	genes	adj_pval
GO:0097084	vascular associated smooth muscle cell development	BP	COMP,SGCB,HES1,ADM,NFATC4	0.00014466
GO:0006939	smooth muscle contraction	BP	MYH11,MYLK,CNN1,ACTA2,KCNMA1,PRKG1,COMP,SULF1,ROCK1,TBX2,F2R	0.000258717
GO:0048659	smooth muscle cell proliferation	BP	CCN3,CNN1,ELN,CDH13,OGN,ID2,PRKG1,MMP2,NOTCH3,PDGFRB,CDKN1B,DDR2,TGFB1,PTGIR	0.000258717
GO:0031589	cell-substrate adhesion	BP	ITGA8,FBLN5,CDH13,ITGB5,FLNA,ANTXR1,KANK1,VCL,ILK,RRAS,LIMCH1,ITGB1,ACTN1,ITGAV,LAMA5,COL16A1,SORBS1,AXL,EMP2,FERMT2,PARVA,BCAM,SGCE,DUSP3,ROCK1,CDH11,HSD17B12,MICALL2	1.5795e-08
GO:0007015	actin filament organization	BP	LMOD1,CNN1,ELN,ITGB5,MYO1D,DSTN,TPM2,FLNA,SYNPO,KANK1,SVIL,PFN2,LIMCH1,ACTN1,SORBS1,SYNPO2,EMP2,CFL2,FERMT2,KANK2,BCAR1,MYO1C,WDR1,ENAH,SNX9,CYFIP1,ROCK1,CNN2,MSRB2,WASHC1,MICAL1,MICALL2	1.5795e-08
GO:0010810	regulation of cell-substrate adhesion	BP	COL1A1,ITGA5,THY1,ABI3BP,BCL6,MMP14	0.00342615
GO:0045766	positive regulation of angiogenesis	BP	ITGA5,FLT1,CDH5,RAMP2,HMOX1,SPHK1	0.00216018
GO:0030336	negative regulation of cell migration	BP	COL3A1,TIMP1,THY1,CLDN5,STC1,APOE,HMOX1,VASH1	0.00215102
GO:0030198	extracellular matrix organization	BP	COL1A1,COL3A1,ADAMTS4,COL5A3,LUM,COL15A1,COL5A1,ABI3BP,RAMP2,SULF2,LOXL2,COL1A2,LAMB1,MMP14	6.35464e-10
GO:0043062	extracellular structure organization	BP	COL1A1,COL3A1,ADAMTS4,COL5A3,LUM,COL15A1,COL5A1,ABI3BP,RAMP2,SULF2,LOXL2,COL1A2,LAMB1,MMP14	6.35464e-10
GO:0008630	intrinsic apoptotic signaling pathway in response to DNA damage	BP	MIF,RPS3,RPL26,DDIT4,CDKN1A,SNAI2	0.0456313
GO:0050821	protein stabilization	BP	RPL23,HSP90AA1,RPS7,HSP90AB1,RPL11,GAPDH,PARK7,HSPD1,IFI30,RPL5,CCT5,PTGES3,TYROBP,CCT2,PFDN2,NPM1,PYURF,PPIB	3.00949e-07
GO:0097193	intrinsic apoptotic signaling pathway	BP	MIF,RPS3,RPL26,CYP1B1,RPS7,MYC,ENO1,DDIT4,PPIA,S100A9,PARK7,SOD1,PLAUR,CDKN1A,SNAI2,VDAC2,EIF5A,CYCS	7.54348e-05
GO:0031647	regulation of protein stability	BP	RPL23,HSP90AA1,RPS7,HSP90AB1,RPL11,GAPDH,PARK7,HSPD1,IFI30,SERF2,RPL5,CCT5,TOMM7,PTGES3,TYROBP,CCT2,PFDN2,NPM1,PYURF,PPIB	5.07462e-06
GO:2001233	regulation of apoptotic signaling pathway	BP	MIF,RPS3,RPL26,RPS7,MYC,ENO1,CTSC,PPIA,S100A9,TNFRSF12A,PARK7,SOD1,PLAUR,THBS1,CTSL,SNAI2,VDAC2,EIF5A,SRPX,G0S2	9.59985e-05
