# Supplementary material for: Spatial transcriptomic analysis reveals spatial features in human Stanford type A aortic dissection
Source: iScience. 2026 Jul 16;29(8):116868. doi: 10.1016/j.isci.2026.116868 (PMC13383875; doi:10.1016/j.isci.2026.116868)
Supplement: Table S3. Differential expression analysis of the severity-associated gene signature in the external GSE52093 Cohort [file mmc4.csv]

Gene	logFC	AveExpr	t	P.Value	adj.P.Val	B	Significance	Nominal_Sig
CALD1	-4574.65636666667	5394.67898611111	-6.6540324366356	2.88173673184711e-05	0.000201721571229297	-4.59452753905166	Down-regulated	Yes
COL4A1	3474.71831428571	6002.03541666667	5.57385870640717	0.000141220634772487	0.000494272221703703	-4.59458065204056	Up-regulated	Yes
MYH9	-2065.05394285714	8109.8335	-4.14555179964265	0.0014811148138845	0.00345593456573051	-4.59468917824366	Down-regulated	Yes
MYL6	-2009.46528571429	14332.4779166667	-2.38120985856152	0.035500003959091	0.0499838577077649	-4.59491229082317	Down-regulated	Yes
CCL2	1908.54589714286	1733.257	2.3780380554932	0.0357027555055464	0.0499838577077649	-4.59491277977599	Up-regulated	Yes
CP	93.1187947142857	106.146010916667	0.632850018815862	0.539203117410681	0.629070303645794	-4.59515828820935	Not significant	No
TMSB4X	20.9384665285725	9638.246709375	0.0484214263525438	0.962210542410859	0.962210542410859	-4.5951860261299	Not significant	No
